# Supplementary material for: Identification of SUV39H2 as a potential oncogene in lung adenocarcinoma
Source: Clin Epigenetics. 2018 Oct 22;10:129. doi: 10.1186/s13148-018-0562-4 (PMC6198372; doi:10.1186/s13148-018-0562-4)
Supplement: Supplementary file 1 — Table S1. Analysis of the chip assay GSE19840. (XLSX 624 kb) [file 13148_2018_562_MOESM1_ESM.xlsx]

## Sheet: Sheet1
Symbols	EntrezID	logFC	AveExpr	t	P.Value	adj.P.Val	B	Probe ID
AGER	177	-3.48908	8.73881	-20.1309	2.62407e-40	1.43471e-35	80.8744	217046_s_at
SPTBN1	6711	-2.53604	7.46829	-19.9051	7.46359e-40	2.04036e-35	79.8548	215918_s_at
SPOCK2	9806	-2.51567	9.60315	-19.092	3.39558e-38	6.18845e-34	76.1268	202524_s_at
RTKN2	219790	-3.44972	5.97213	-18.431	8.04407e-37	1.09952e-32	73.0317	230469_at
NCKAP5	344148	-3.14682	5.75507	-18.1638	2.93667e-36	3.21125e-32	71.7643	239650_at
CA4	762	-2.54647	8.35112	-17.9036	1.04584e-35	9.5302e-32	70.5205	206208_at
GRK5	2869	-1.80581	7.07791	-17.7178	2.60265e-35	2.03286e-31	69.6274	1557729_at
CA4	762	-3.88965	8.02587	-17.6062	4.51092e-35	3.08293e-31	69.0885	206209_s_at
SGCG	6445	-2.11233	6.552	-17.1895	3.56399e-34	2.16512e-30	67.0623	207302_at
QKI	9444	-1.25092	7.53107	-17.1077	5.3614e-34	2.93135e-30	66.6618	228540_at
FRMD3	257019	-1.90452	7.12299	-17.0442	7.36351e-34	3.66e-30	66.3506	229893_at
COL10A1	1300	3.80073	8.14261	17.0266	8.04327e-34	3.66471e-30	66.264	205941_s_at
KANK3	256949	-2.04	7.67164	-16.9321	1.29178e-33	5.43292e-30	65.7993	213715_s_at
GPM6A	2823	-4.21102	7.80111	-16.4154	1.75493e-32	6.61743e-29	63.2388	209470_s_at
GRK5	2869	-2.55043	9.38533	-16.4087	1.81548e-32	6.61743e-29	63.2054	204396_s_at
CCBE1	147372	-2.36638	8.0504	-16.3595	2.33203e-32	7.96897e-29	62.9596	229641_at
GOLM1	51280	2.02755	8.93829	16.3264	2.76059e-32	8.60687e-29	62.7939	217771_at
AGER	177	-4.43531	9.9718	-16.3212	2.83354e-32	8.60687e-29	62.7683	210081_at
RASIP1	54922	-2.00136	8.60356	-16.2292	4.5294e-32	1.30339e-28	62.3077	220027_s_at
COL10A1	1300	4.27837	6.64591	16.0928	9.09707e-32	2.48691e-28	61.6228	217428_s_at
GPM6A	2823	-3.63616	7.46249	-15.9481	1.91071e-31	4.97466e-28	60.8938	209469_at
CCM2L	140706	-1.80656	7.77331	-15.8635	2.95175e-31	7.33578e-28	60.4664	231991_at
SERTM1	400120	-2.7538	5.48767	-15.8009	4.07464e-31	9.68612e-28	60.1497	241672_at
ROBO4	54538	-2.43546	9.27854	-15.7824	4.48319e-31	1.02133e-27	60.0558	226028_at
SH3GL3	6457	-1.61894	6.87996	-15.7359	5.6979e-31	1.24613e-27	59.8202	205637_s_at
MME	4311	-2.23353	8.39453	-15.6622	8.33673e-31	1.75312e-27	59.4461	203435_s_at
GPIHBP1	338328	-2.33354	8.08726	-15.6278	9.96185e-31	2.01727e-27	59.2711	238062_at
NA	NA	-2.93148	10.6404	-15.5331	1.62679e-30	3.1766e-27	58.789	205200_at
MASP1	5648	-1.53019	6.96129	-15.4644	2.32411e-30	4.38176e-27	58.4383	232224_at
ARRB1	408	-1.36942	8.47273	-15.42	2.92712e-30	5.10211e-27	58.2115	49111_at
ACVRL1	94	-2.03926	9.3365	-15.4164	2.98245e-30	5.10211e-27	58.1931	226950_at
PCAT19	100505495	-2.02216	8.15023	-15.4125	3.04266e-30	5.10211e-27	58.1735	230132_at
CCBE1	147372	-1.82359	7.14531	-15.4102	3.07946e-30	5.10211e-27	58.1617	242324_x_at
PTPRB	5787	-1.96774	7.50078	-15.3683	3.82968e-30	6.15846e-27	57.9473	217177_s_at
TNNC1	7134	-3.12233	8.15331	-15.3593	4.01396e-30	6.27038e-27	57.9011	209904_at
CCDC85A	114800	-2.61779	6.54096	-15.3448	4.32941e-30	6.57529e-27	57.8267	235228_at
EFNA4	1945	1.58952	7.53118	15.2178	8.39387e-30	1.24036e-26	57.1757	205107_s_at
NA	NA	-2.87433	6.85462	-15.1251	1.36254e-29	1.96045e-26	56.6992	1556579_s_at
ARRB1	408	-1.25423	8.75257	-15.1119	1.45961e-29	2.00897e-26	56.6316	221861_at
PYCR1	5831	1.29655	7.91027	15.1106	1.46976e-29	2.00897e-26	56.6247	202148_s_at
SPP1	6696	4.45981	10.2027	14.9409	3.57782e-29	4.77115e-26	55.7497	209875_s_at
CLEC14A	161198	-1.61551	8.7724	-14.7602	9.25624e-29	1.20496e-25	54.8145	226244_at
ACE	1636	-1.37813	8.37937	-14.7472	9.9115e-29	1.26026e-25	54.7472	227463_at
GRIA1	2890	-2.01173	6.36087	-14.7277	1.09842e-28	1.36491e-25	54.6461	209793_at
SPOCK2	9806	-1.34497	8.00751	-14.6599	1.57151e-28	1.90939e-25	54.2936	202523_s_at
FAM107A	11170	-2.69632	9.13531	-14.6048	2.10232e-28	2.49879e-25	54.0072	207547_s_at
TAL1	6886	-2.23717	7.14932	-14.5915	2.25577e-28	2.62413e-25	53.9379	206283_s_at
ARRB1	408	-1.42855	8.75381	-14.5277	3.16202e-28	3.60174e-25	53.6055	43511_s_at
FAM107A	11170	-3.48394	9.46826	-14.4688	4.31943e-28	4.81969e-25	53.2986	209074_s_at
HIGD1B	51751	-1.93344	8.78915	-14.4543	4.66472e-28	5.10087e-25	53.2229	219719_at
IGSF10	285313	-1.92632	8.08064	-14.435	5.16589e-28	5.53814e-25	53.1224	230670_at
ECSCR	641700	-1.8565	8.87028	-14.3698	7.30345e-28	7.67915e-25	52.7816	227780_s_at
OCIAD2	132299	1.74655	10.2967	14.3475	8.22137e-28	8.48119e-25	52.665	225314_at
PROM2	150696	2.57652	7.8492	14.3391	8.59943e-28	8.49732e-25	52.6208	1552797_s_at
STX11	8676	-2.70477	7.93085	-14.3369	8.69759e-28	8.49732e-25	52.6096	235670_at
EDNRB	1910	-2.80525	9.42856	-14.3368	8.70324e-28	8.49732e-25	52.609	204271_s_at
LIN7A	8825	-2.25852	7.85752	-14.3281	9.11422e-28	8.74245e-25	52.5635	227929_at
NA	NA	-1.93909	7.17211	-14.321	9.46817e-28	8.89274e-25	52.526	222738_at
GNG11	2791	-2.26469	5.5861	-14.3184	9.59619e-28	8.89274e-25	52.5128	239942_at
NA	NA	-2.34136	8.06305	-14.2989	1.06481e-27	9.70307e-25	52.4104	228568_at
NA	NA	-0.949779	7.05416	-14.2857	1.14195e-27	1.02354e-24	52.3416	1552388_at
QKI	9444	-1.62496	5.6195	-14.256	1.33774e-27	1.17466e-24	52.1858	236154_at
RXFP1	59350	-2.03396	5.7645	-14.2538	1.35352e-27	1.17466e-24	52.1742	238206_at
ARHGEF26	26084	-2.25036	6.36137	-14.2369	1.4806e-27	1.26487e-24	52.0859	233903_s_at
KCNK3	3777	-2.02725	7.32658	-14.2008	1.79459e-27	1.50953e-24	51.8965	235108_at
SEMA6A	57556	-1.65586	7.95951	-14.1685	2.13207e-27	1.76623e-24	51.7269	223449_at
FUT2	2524	1.85285	7.33115	14.1325	2.58308e-27	2.10791e-24	51.538	210608_s_at
KL	9365	-2.29873	5.82443	-14.0754	3.50395e-27	2.81733e-24	51.2377	205978_at
TEK	7010	-2.62681	8.25558	-14.0594	3.81521e-27	3.02314e-24	51.1539	206702_at
BTNL9	153579	-2.9243	7.87873	-14.0513	3.98444e-27	3.11213e-24	51.1112	228434_at
SERINC2	347735	1.67806	8.20344	14.0434	4.15624e-27	3.20059e-24	51.0696	224762_at
HSPA12B	116835	-1.58255	8.16474	-14.011	4.9415e-27	3.75245e-24	50.8992	229172_at
ST6GALNAC5	81849	-1.96985	7.09589	-13.9815	5.78603e-27	4.30708e-24	50.7439	230482_at
FRMD3	257019	-1.16734	6.26663	-13.9799	5.83766e-27	4.30708e-24	50.7351	242600_at
PECAM1	5175	-1.54138	11.834	-13.9776	5.9082e-27	4.30708e-24	50.7233	208982_at
ADAMTS8	11095	-1.75731	7.2667	-13.9215	7.97931e-27	5.74038e-24	50.4274	220677_s_at
SH2D3C	10044	-1.5964	8.78159	-13.9045	8.73886e-27	6.20516e-24	50.3378	226673_at
EMCN	51705	-2.9333	8.63125	-13.8698	1.05225e-26	7.37589e-24	50.1549	227874_at
CDH5	1003	-2.23659	9.09096	-13.857	1.12704e-26	7.8001e-24	50.0873	204677_at
ECSCR	641700	-1.75236	8.6307	-13.8428	1.21638e-26	8.31322e-24	50.0121	227779_at
SEMA6A	57556	-1.85893	7.16069	-13.8356	1.26459e-26	8.53599e-24	49.9739	225660_at
CORO2B	10391	-1.5835	6.14947	-13.8114	1.43971e-26	9.51635e-24	49.8461	209789_at
DENND3	22898	-1.41868	8.24056	-13.8107	1.44464e-26	9.51635e-24	49.8428	212975_at
LINC00968	100507632	-2.35937	6.35368	-13.7972	1.55325e-26	1.011e-23	49.7714	243813_at
NEBL	10529	-2.00179	6.7336	-13.7706	1.79245e-26	1.15297e-23	49.6303	241782_at
CTHRC1	115908	3.1403	9.46041	13.7627	1.87014e-26	1.18895e-23	49.5885	225681_at
ADIRF	10974	-2.60336	10.5339	-13.6871	2.80682e-26	1.76394e-23	49.1886	203571_s_at
EPAS1	2034	-1.65738	12.8857	-13.6774	2.95721e-26	1.83146e-23	49.1372	200878_at
NA	NA	-1.78413	11.2655	-13.6759	2.98125e-26	1.83146e-23	49.1292	226694_at
ACVRL1	94	-1.17176	7.60662	-13.631	3.79558e-26	2.30582e-23	48.8913	210838_s_at
PKNOX2	63876	-1.27042	7.58902	-13.5662	5.3793e-26	3.23202e-23	48.5478	63305_at
VSIR	64115	-1.10729	8.91583	-13.5562	5.67834e-26	3.3746e-23	48.4945	225373_at
SSR4	6748	0.881488	12.3323	13.5165	7.03358e-26	4.13506e-23	48.2837	201004_at
FAM189A2	9413	-1.82989	8.36366	-13.5065	7.42251e-26	4.31729e-23	48.2306	213900_at
KIAA1462	57608	-2.19405	7.73957	-13.5023	7.59258e-26	4.36973e-23	48.2083	213316_at
CELF2	10659	-1.39554	8.76195	-13.4966	7.82933e-26	4.45905e-23	48.1781	227178_at
PLAC9	219348	-2.10593	8.78617	-13.4838	8.39002e-26	4.72912e-23	48.1099	227419_x_at
CYYR1	116159	-1.80818	8.86908	-13.4667	9.20047e-26	5.13302e-23	48.0191	228665_at
ARHGEF10	9639	-1.15574	8.94933	-13.4581	9.63619e-26	5.32181e-23	47.9735	216620_s_at
CLDN5	7122	-2.16785	9.65281	-13.4311	1.11458e-25	6.05775e-23	47.8301	204482_at
JPT2	90861	1.05656	9.92622	13.4304	1.11904e-25	6.05775e-23	47.8262	212115_at
LYVE1	10894	-2.32738	8.14643	-13.4057	1.27902e-25	6.85593e-23	47.6945	219059_s_at
VSIR	64115	-1.2113	7.17703	-13.3954	1.35202e-25	7.17684e-23	47.6399	225372_at
NA	NA	-1.89313	4.97591	-13.37	1.55099e-25	8.15391e-23	47.5046	237390_at
KCNT2	343450	-2.19048	6.74174	-13.3506	1.72236e-25	8.96857e-23	47.4013	244455_at
NA	NA	2.25173	6.67123	13.3417	1.80688e-25	9.31993e-23	47.3541	227452_at
FGD5	152273	-1.54126	8.51635	-13.2958	2.316e-25	1.18343e-22	47.1095	226985_at
NTNG1	22854	-1.39412	6.25158	-13.2932	2.34957e-25	1.18947e-22	47.0954	236088_at
S1PR1	1901	-2.02062	8.87976	-13.2646	2.74237e-25	1.37559e-22	46.943	204642_at
STXBP6	29091	-3.67018	7.31755	-13.2586	2.83212e-25	1.40769e-22	46.9113	230560_at
STXBP6	29091	-2.18226	7.72074	-13.2493	2.97934e-25	1.46752e-22	46.8614	220994_s_at
ARHGEF15	22899	-1.24556	7.97631	-13.2396	3.13929e-25	1.53251e-22	46.8098	205507_at
ALDH18A1	5832	1.04462	8.83986	13.2376	3.17443e-25	1.53595e-22	46.7989	222416_at
NA	NA	-1.98699	6.66028	-13.1838	4.24722e-25	2.03699e-22	46.512	236383_at
STARD13	90627	-1.39344	8.08078	-13.1739	4.48313e-25	2.13143e-22	46.4587	213103_at
CLEC1A	51267	-1.50053	7.18026	-13.171	4.55182e-25	2.14544e-22	46.4438	219761_at
LIMS2	55679	-1.27102	8.52379	-13.1114	6.28993e-25	2.93933e-22	46.125	220765_s_at
PECAM1	5175	-1.59664	11.0875	-13.106	6.47616e-25	3.00071e-22	46.0963	208981_at
CLIC5	53405	-3.47862	9.74929	-13.1017	6.62941e-25	3.04591e-22	46.0732	213317_at
ANKRD29	147463	-2.34149	6.9864	-13.0923	6.9767e-25	3.17876e-22	46.0229	229308_at
QKI	9444	-1.75536	10.2918	-13.0879	7.14552e-25	3.22877e-22	45.9994	212636_at
FABP4	2167	-3.77367	9.80891	-13.0837	7.30865e-25	3.27542e-22	45.9771	203980_at
NA	NA	-1.62307	6.3553	-13.07	7.87307e-25	3.49967e-22	45.9038	1557094_at
MYCT1	80177	-1.90776	8.09409	-13.0633	8.16567e-25	3.60047e-22	45.8679	231947_at
FRMD3	257019	-2.31714	7.18862	-13.0495	8.80351e-25	3.85066e-22	45.7937	230645_at
EDNRB	1910	-2.95968	7.81119	-13.038	9.36877e-25	4.06538e-22	45.7324	206701_x_at
NA	NA	-1.6496	5.73421	-13.0278	9.90126e-25	4.26261e-22	45.6779	243172_at
ESAM	90952	-1.58432	8.95322	-13.0105	1.08808e-24	4.6477e-22	45.585	225369_at
GCNT3	9245	2.47952	7.03444	13.0066	1.11093e-24	4.70852e-22	45.5645	219508_at
CAVIN1	284119	-1.25066	11.3134	-12.9564	1.4599e-24	6.13998e-22	45.2953	208789_at
CCBE1	147372	-1.59468	5.47496	-12.9448	1.55476e-24	6.48905e-22	45.2332	243805_at
GIMAP8	155038	-2.22626	8.77964	-12.9343	1.64638e-24	6.8194e-22	45.1768	235306_at
CASKIN2	57513	-1.33651	8.47658	-12.9146	1.83167e-24	7.52982e-22	45.0717	61297_at
FGFR4	2264	-1.78581	7.89403	-12.893	2.06029e-24	8.40644e-22	44.9558	204579_at
HEG1	57493	-1.48623	9.48649	-12.8888	2.10773e-24	8.53631e-22	44.9333	212822_at
TIE1	7075	-1.86465	8.71947	-12.8759	2.26133e-24	9.0148e-22	44.864	204468_s_at
ANKRD29	147463	-2.54096	8.19083	-12.8748	2.275e-24	9.0148e-22	44.8581	238332_at
DPP6	1804	-1.712	5.59712	-12.8748	2.27534e-24	9.0148e-22	44.8579	228546_at
FAM46B	115572	-1.75499	7.89601	-12.8693	2.34485e-24	9.22334e-22	44.8283	229518_at
ERG	2078	-1.11865	6.55338	-12.8667	2.37749e-24	9.26723e-22	44.8146	211626_x_at
EDNRB	1910	-3.20832	8.6828	-12.8658	2.3899e-24	9.26723e-22	44.8095	204273_at
CD300LG	146894	-2.29514	6.67968	-12.8622	2.43713e-24	9.35737e-22	44.7902	1552509_a_at
ADCY4	196883	-1.00192	7.91794	-12.8614	2.44738e-24	9.35737e-22	44.7861	230800_at
TMED3	23423	1.02925	9.64856	12.8524	2.56968e-24	9.75676e-22	44.738	208837_at
NA	NA	-1.48899	5.70466	-12.8452	2.67249e-24	1.00771e-21	44.6993	235642_at
BDNF	627	-1.65495	5.48381	-12.8404	2.74321e-24	1.02729e-21	44.6736	206382_s_at
ADAMTS8	11095	-2.24391	8.45534	-12.8366	2.80181e-24	1.0421e-21	44.6528	235649_at
ABCC3	8714	2.1002	9.10153	12.8109	3.2216e-24	1.19014e-21	44.5152	208161_s_at
HPCAL1	3241	-0.867351	11.0112	-12.8008	3.40397e-24	1.24907e-21	44.4609	212552_at
SEMA5A	9037	-1.48436	8.57883	-12.7868	3.67454e-24	1.33937e-21	44.3855	205405_at
DENND2A	27147	-1.22871	5.59706	-12.7807	3.79758e-24	1.37505e-21	44.353	221886_at
FMO2	2327	-2.58933	10.5981	-12.7722	3.97894e-24	1.43124e-21	44.3071	228268_at
RAMP3	10268	-2.0534	9.11823	-12.7434	4.65517e-24	1.66354e-21	44.1523	205326_at
NA	NA	-1.85	6.49813	-12.7356	4.85791e-24	1.72472e-21	44.1103	242340_at
FENDRR	400550	-1.21043	7.3763	-12.7036	5.78354e-24	2.0401e-21	43.9384	242332_at
NA	NA	-2.11264	10.7144	-12.7008	5.87046e-24	2.05748e-21	43.9237	202759_s_at
CAV1	857	-2.6864	11.5878	-12.6697	6.958e-24	2.42311e-21	43.7562	203065_s_at
ECSCR	641700	-1.83423	8.89031	-12.6555	7.51857e-24	2.60176e-21	43.6798	228339_at
ZEB1	6935	-1.43126	6.48078	-12.6278	8.74694e-24	2.98466e-21	43.5306	239952_at
JAM2	58494	-1.6852	8.51216	-12.6271	8.77758e-24	2.98466e-21	43.5272	219213_at
EMCN	51705	-2.25579	8.99759	-12.6261	8.82495e-24	2.98466e-21	43.5219	222885_at
CAVIN2	8436	-2.91179	9.60991	-12.6258	8.84344e-24	2.98466e-21	43.5198	222717_at
NA	NA	-1.43041	10.8535	-12.6209	9.08276e-24	3.04663e-21	43.4935	213620_s_at
TCF21	6943	-2.64366	8.80415	-12.6178	9.23442e-24	3.07861e-21	43.4772	204931_at
LDB2	9079	-2.18217	9.85631	-12.583	1.11692e-23	3.70107e-21	43.2897	206481_s_at
AGTPBP1	23287	-1.11313	8.56828	-12.5817	1.12478e-23	3.70466e-21	43.2828	204500_s_at
CLIC5	53405	-2.32819	6.7478	-12.5783	1.14575e-23	3.74776e-21	43.2646	217628_at
FXYD6	53826	-1.46023	9.85437	-12.5774	1.15157e-23	3.74776e-21	43.2596	217897_at
CBFA2T3	863	-1.16713	6.65995	-12.5647	1.23437e-23	3.99345e-21	43.1911	208056_s_at
TSPAN18	90139	-1.39935	8.11127	-12.555	1.30199e-23	4.18742e-21	43.1385	227307_at
PTPRB	5787	-2.56677	9.73259	-12.5347	1.45468e-23	4.65115e-21	43.0292	230250_at
GPR146	115330	-1.67052	7.45437	-12.5323	1.47383e-23	4.68497e-21	43.0163	228770_at
ITIH5	80760	-1.26726	7.05876	-12.5176	1.59727e-23	5.04803e-21	42.937	1553243_at
RGCC	28984	-2.07843	12.0789	-12.5131	1.6369e-23	5.14353e-21	42.9129	218723_s_at
ARHGEF26	26084	-2.4216	9.04408	-12.5052	1.70871e-23	5.33848e-21	42.8706	227197_at
TMEM74B	55321	-1.02188	7.04264	-12.5027	1.73276e-23	5.34835e-21	42.8568	219958_at
ASPA	443	-0.762768	5.66097	-12.5024	1.73482e-23	5.34835e-21	42.8556	228807_at
EMP2	2013	-1.9157	11.9107	-12.5018	1.74121e-23	5.34835e-21	42.852	225078_at
C10orf67	256815	-0.959012	5.56653	-12.4812	1.94846e-23	5.95151e-21	42.7411	1553844_a_at
RMI2	116028	1.51539	7.33313	12.4695	2.07677e-23	6.30818e-21	42.6783	226456_at
SNCA	6622	-1.03502	4.64065	-12.4488	2.3262e-23	7.0268e-21	42.5664	236081_at
ARHGAP31	57514	-1.16249	8.41499	-12.4458	2.36461e-23	7.10357e-21	42.5503	226056_at
ACADL	33	-2.07439	6.5503	-12.4447	2.37921e-23	7.10838e-21	42.5442	206069_s_at
CDH19	28513	-1.95963	6.16537	-12.4357	2.49904e-23	7.42583e-21	42.4958	206898_at
PECAM1	5175	-1.90894	7.98693	-12.4331	2.53454e-23	7.49061e-21	42.4819	1558397_at
FOXF1	2294	-2.04677	8.9803	-12.4318	2.55315e-23	7.50501e-21	42.4747	205935_at
TCF21	6943	-1.68442	7.81996	-12.4244	2.65848e-23	7.74321e-21	42.4348	229529_at
CNTN6	27255	-1.36836	6.03572	-12.4241	2.6625e-23	7.74321e-21	42.4333	207195_at
PHACTR1	221692	-1.37087	8.43116	-12.3906	3.19898e-23	9.24844e-21	42.2524	226397_s_at
SYNE1	23345	-1.48944	5.55565	-12.3898	3.21391e-23	9.24844e-21	42.2478	232027_at
KDELR3	11015	1.6572	9.30345	12.376	3.46439e-23	9.91705e-21	42.1738	204017_at
EFCC1	79825	-1.03548	7.03758	-12.3736	3.51129e-23	9.99893e-21	42.1605	220006_at
OTUD1	220213	-1.33997	10.1554	-12.3334	4.37697e-23	1.23995e-20	41.9433	226140_s_at
SLC50A1	55974	1.08723	8.69799	12.3314	4.4232e-23	1.24659e-20	41.9329	219125_s_at
HS6ST2	90161	3.43422	6.78906	12.3194	4.72451e-23	1.32468e-20	41.8679	1552767_a_at
PEAR1	375033	-1.55017	7.1972	-12.3066	5.06922e-23	1.41408e-20	41.7985	228618_at
TINCR	257000	-1.38743	6.09937	-12.3013	5.21855e-23	1.44835e-20	41.7699	229385_s_at
NA	NA	-1.50214	7.40913	-12.2881	5.6082e-23	1.54863e-20	41.6989	238151_at
SLIT3	6586	-1.21741	8.30246	-12.2849	5.70736e-23	1.56809e-20	41.6816	203812_at
NA	NA	-2.87261	8.76138	-12.2767	5.96912e-23	1.63181e-20	41.6374	206742_at
FILIP1	27145	-2.46922	6.63895	-12.2757	6.00398e-23	1.63317e-20	41.6317	1556325_at
PTPRB	5787	-1.96001	7.74866	-12.2745	6.04121e-23	1.63516e-20	41.6256	205846_at
PTPRM	5797	-0.981877	9.21616	-12.2682	6.25391e-23	1.6844e-20	41.5915	203329_at
NA	NA	-1.24146	9.49566	-12.2474	7.01208e-23	1.87934e-20	41.4786	64064_at
RADIL	55698	-0.753306	7.35167	-12.2306	7.68846e-23	2.04948e-20	41.3879	223693_s_at
MMRN2	79812	-1.97925	7.70526	-12.2298	7.72186e-23	2.04948e-20	41.3836	236262_at
ICAM2	3384	-1.32742	9.18403	-12.2207	8.11671e-23	2.14387e-20	41.3344	204683_at
ZBED2	79413	-2.37046	7.16291	-12.216	8.32857e-23	2.18925e-20	41.309	219836_at
ITM2A	9452	-1.56152	10.1464	-12.2087	8.67021e-23	2.26815e-20	41.2694	202747_s_at
NA	NA	-1.56509	5.37988	-12.1783	1.02424e-22	2.66668e-20	41.1051	238891_at
PPM1F	9647	-1.14584	8.57985	-12.1712	1.06469e-22	2.75885e-20	41.0669	37384_at
LRRN3	54674	-2.13441	7.70552	-12.1572	1.15e-22	2.96585e-20	40.9909	209841_s_at
HS6ST2	90161	3.40535	6.2747	12.1539	1.17115e-22	3.00622e-20	40.9729	230030_at
DOCK4	9732	-1.49397	9.86589	-12.1465	1.21957e-22	3.11589e-20	40.933	205003_at
ARHGAP6	395	-2.12429	8.3367	-12.1447	1.23124e-22	3.13107e-20	40.9236	206167_s_at
MSTO1	55154	0.748005	7.20191	12.1315	1.32436e-22	3.35228e-20	40.8517	224233_s_at
CD36	948	-3.38289	8.67995	-12.1178	1.42755e-22	3.59684e-20	40.7777	228766_at
2017-09-08	23176	-1.10101	7.40439	-12.1113	1.47916e-22	3.70978e-20	40.7427	226627_at
FCN3	8547	-3.44805	9.42229	-12.0955	1.61351e-22	4.01581e-20	40.657	205866_at
VWF	7450	-1.85432	11.1436	-12.0952	1.61587e-22	4.01581e-20	40.6556	202112_at
SPTBN1	6711	-1.10937	12.3371	-12.075	1.80569e-22	4.46724e-20	40.546	212071_s_at
CDH3	1001	1.96005	8.29986	12.0563	2.0004e-22	4.92665e-20	40.4451	203256_at
CST1	1469	2.99314	6.06369	12.0542	2.02373e-22	4.96176e-20	40.4337	206224_at
SLC19A3	80704	-1.38386	6.15308	-12.0531	2.03637e-22	4.97048e-20	40.4275	239345_at
FIBIN	387758	-2.03887	7.541	-12.0441	2.1394e-22	5.19873e-20	40.3788	231001_at
TOX3	27324	3.20905	7.17574	12.0365	2.23141e-22	5.39835e-20	40.3373	214774_x_at
COX4I2	84701	-1.22431	8.45888	-12.0351	2.24812e-22	5.41481e-20	40.33	232761_at
PTPN21	11099	-1.8971	8.32691	-12.0282	2.33515e-22	5.59976e-20	40.2925	226380_at
ASPA	443	-1.67477	6.38582	-12.0261	2.36136e-22	5.63787e-20	40.2815	206030_at
TMEM88	92162	-1.12722	7.81969	-12.0052	2.65004e-22	6.29961e-20	40.1678	229452_at
ADRB2	154	-1.97909	8.59017	-12.0001	2.72467e-22	6.42562e-20	40.1404	206170_at
TOP2A	7153	2.6236	7.56068	12	2.72656e-22	6.42562e-20	40.1397	201292_at
DENND2A	27147	-1.07444	7.78611	-11.9953	2.79708e-22	6.56352e-20	40.1146	53991_at
MMRN2	79812	-1.79457	8.50134	-11.9867	2.93289e-22	6.85282e-20	40.0678	219091_s_at
BMPER	168667	-1.32097	5.05791	-11.9728	3.16598e-22	7.36596e-20	39.9924	241986_at
RIPOR1	79567	-0.80747	10.0972	-11.9664	3.27954e-22	7.59783e-20	39.9577	45749_at
RSPO1	284654	-0.719631	5.78878	-11.9553	3.48574e-22	8.04148e-20	39.8975	241450_at
ANGPTL1	9068	-1.90119	6.98918	-11.9517	3.55431e-22	8.16521e-20	39.8783	231773_at
KCNK3	3777	-2.66724	7.55551	-11.9442	3.70409e-22	8.47369e-20	39.8376	205952_at
CLIC5	53405	-2.70926	8.9278	-11.9278	4.05459e-22	9.23686e-20	39.7485	219866_at
LTBP4	8425	-1.48142	9.00919	-11.9266	4.08098e-22	9.25841e-20	39.7421	204442_x_at
FAM167A	83648	-1.37567	7.74881	-11.9205	4.22056e-22	9.5355e-20	39.7089	226614_s_at
GPM6B	2824	-1.97093	6.96498	-11.9155	4.33719e-22	9.75867e-20	39.682	209169_at
TMOD1	7111	-1.09667	7.76129	-11.9148	4.35521e-22	9.75907e-20	39.6779	203662_s_at
SH3GL2	6456	-1.30765	4.72133	-11.9068	4.54962e-22	1.01531e-19	39.6349	205751_at
CALCRL	10203	-2.18836	6.09015	-11.9052	4.59055e-22	1.02028e-19	39.6261	234996_at
PRKCE	5581	-1.49586	8.31359	-11.8984	4.76735e-22	1.05528e-19	39.5888	226101_at
PKNOX2	63876	-1.01513	6.46932	-11.8976	4.78744e-22	1.05546e-19	39.5846	222171_s_at
ARAP3	64411	-1.15937	8.6226	-11.8827	5.19568e-22	1.14086e-19	39.504	218950_at
CAV1	857	-2.23888	12.0327	-11.8786	5.31553e-22	1.16251e-19	39.4815	212097_at
EMP2	2013	-1.74072	11.8639	-11.8745	5.43675e-22	1.18428e-19	39.4592	204975_at
THBD	7056	-2.00411	9.04035	-11.8618	5.8291e-22	1.26471e-19	39.3905	203888_at
SLC6A4	6532	-3.62687	7.61113	-11.8449	6.39581e-22	1.38218e-19	39.299	242009_at
SASH1	23328	-1.35964	9.81483	-11.8432	6.45761e-22	1.39004e-19	39.2896	213236_at
FUT2	2524	0.800433	6.40503	11.8317	6.87911e-22	1.47496e-19	39.2272	208505_s_at
ANOS1	3730	-2.44999	10.2993	-11.8237	7.1869e-22	1.53494e-19	39.1841	205206_at
CASKIN2	57513	-1.12692	8.95873	-11.8197	7.34759e-22	1.56315e-19	39.1623	221846_s_at
ADH1B	125	-2.24852	7.36261	-11.8173	7.44568e-22	1.57788e-19	39.1492	209614_at
JAM2	58494	-2.21698	7.82568	-11.8052	7.95965e-22	1.68028e-19	39.0834	229127_at
KLF6	1316	-1.5345	11.2597	-11.8038	8.01977e-22	1.68646e-19	39.0759	208961_s_at
TNS1	7145	-1.51819	10.1731	-11.7953	8.40278e-22	1.76024e-19	39.0299	221747_at
SHANK3	85358	-1.63628	7.9322	-11.7888	8.70893e-22	1.81741e-19	38.9947	227923_at
ABLIM3	22885	-1.16629	8.03307	-11.7858	8.85652e-22	1.84118e-19	38.9781	205730_s_at
GPM6B	2824	-2.01811	6.62749	-11.7822	9.03127e-22	1.8704e-19	38.9588	209168_at
NA	NA	-1.8914	8.60372	-11.7808	9.10284e-22	1.87811e-19	38.951	203074_at
ADARB1	104	-1.75997	8.59386	-11.7767	9.31367e-22	1.91438e-19	38.9285	203865_s_at
PAPSS2	9060	-1.24613	11.5958	-11.7735	9.47551e-22	1.94035e-19	38.9115	203060_s_at
PLPP2	8612	1.88659	7.97521	11.7548	1.05048e-21	2.14309e-19	38.8098	209529_at
SEMA5A	9037	-1.50039	7.62866	-11.7517	1.06833e-21	2.17141e-19	38.7932	229427_at
SCN4B	6330	-2.01128	8.21558	-11.7443	1.1128e-21	2.25342e-19	38.753	236359_at
LOC101929398	101929398	-1.17866	6.60612	-11.7436	1.11744e-21	2.25447e-19	38.7488	1560826_at
MTA3	57504	0.780234	7.66858	11.7308	1.1988e-21	2.40971e-19	38.6796	223311_s_at
ABCC3	8714	1.73281	8.0838	11.7278	1.21877e-21	2.44089e-19	38.6633	209641_s_at
LGI3	203190	-1.3254	7.55622	-11.7239	1.24517e-21	2.48465e-19	38.6421	238061_at
SUGCT	79783	1.39307	6.8033	11.7232	1.25034e-21	2.4859e-19	38.638	219655_at
CLIC5	53405	-0.783271	6.50936	-11.7181	1.28551e-21	2.54656e-19	38.6107	243917_at
SNCA	6622	-0.934149	6.60421	-11.7095	1.34793e-21	2.66058e-19	38.5639	204467_s_at
RHOJ	57381	-1.19592	7.37333	-11.7083	1.35667e-21	2.6682e-19	38.5576	238905_at
TOX3	27324	3.11097	7.48541	11.706	1.37394e-21	2.68864e-19	38.5451	216623_x_at
NOTCH4	4855	-1.16621	8.10071	-11.7057	1.3769e-21	2.68864e-19	38.543	205247_at
FHL1	2273	-2.38448	11.7008	-11.7025	1.40078e-21	2.72553e-19	38.526	201540_at
NA	NA	-2.80487	7.94605	-11.7016	1.40835e-21	2.73054e-19	38.5207	206658_at
NA	NA	-2.1371	7.42913	-11.6992	1.4267e-21	2.75636e-19	38.5079	239262_at
MFNG	4242	-1.05381	8.43789	-11.6813	1.57474e-21	3.03165e-19	38.4106	204153_s_at
MCEMP1	199675	-2.76374	9.65662	-11.6805	1.58187e-21	3.03469e-19	38.4061	235568_at
STXBP6	29091	-2.05895	6.96737	-11.679	1.5949e-21	3.04899e-19	38.398	226462_at
NA	NA	1.17841	9.44549	11.6746	1.63382e-21	3.11252e-19	38.3743	224448_s_at
LOC101928370	101928370	-1.38336	5.45197	-11.67	1.67536e-21	3.18057e-19	38.3495	244422_at
WFS1	7466	-1.12996	9.40749	-11.6541	1.82952e-21	3.46121e-19	38.2627	202908_at
TMEM63C	57156	0.858269	5.92047	11.644	1.93409e-21	3.64642e-19	38.2079	227733_at
NA	NA	-1.85612	7.83395	-11.6407	1.96969e-21	3.70078e-19	38.1899	1555216_a_at
RHOJ	57381	-2.16059	7.49871	-11.639	1.98737e-21	3.72121e-19	38.1811	235489_at
PTGFRN	5738	1.1959	8.21303	11.6292	2.09797e-21	3.91491e-19	38.1277	224950_at
NHS	4810	1.88793	6.85891	11.6267	2.12763e-21	3.95674e-19	38.1139	228933_at
ETV4	2118	1.09982	7.29384	11.6144	2.27665e-21	4.21952e-19	38.0471	211603_s_at
CCDC50	152137	-1.3707	8.82209	-11.6132	2.29191e-21	4.23345e-19	38.0405	226713_at
TACC1	6867	-1.15698	11.7426	-11.5866	2.65304e-21	4.88401e-19	37.8962	200911_s_at
ADAMTSL3	57188	-2.16741	7.35238	-11.585	2.67685e-21	4.91131e-19	37.8874	213974_at
GGCT	79017	1.12756	10.6699	11.5805	2.74443e-21	5.01845e-19	37.8628	215380_s_at
CFD	1675	-2.1825	10.8453	-11.5741	2.84345e-21	5.18218e-19	37.8279	205382_s_at
PSAT1	29968	2.30479	6.84186	11.5706	2.89739e-21	5.26295e-19	37.8094	223062_s_at
PTPRM	5797	-1.41489	9.64113	-11.5678	2.94296e-21	5.32802e-19	37.794	1555579_s_at
SPTBN1	6711	-0.985959	5.31982	-11.5645	2.99759e-21	5.40902e-19	37.7758	242220_at
GNG11	2791	-1.85984	10.1085	-11.5567	3.12826e-21	5.62623e-19	37.7338	204115_at
ST14	6768	1.08217	9.42567	11.5225	3.77808e-21	6.77267e-19	37.5476	202005_at
FABP4	2167	-1.36146	6.43763	-11.5195	3.84067e-21	6.86237e-19	37.5314	235978_at
GIMAP6	474344	-1.99426	9.38669	-11.5122	3.99997e-21	7.12373e-19	37.4914	219777_at
KIF26B	55083	2.09547	6.79062	11.5066	4.12463e-21	7.32188e-19	37.4611	238617_at
LRRN3	54674	-2.30133	7.12991	-11.5036	4.19409e-21	7.4211e-19	37.4446	209840_s_at
EIF2AK1	27102	0.877644	10.5559	11.4997	4.28558e-21	7.55851e-19	37.4234	217736_s_at
CSRNP1	64651	-1.78445	9.40139	-11.4952	4.39162e-21	7.70959e-19	37.3992	225557_at
CRABP2	1382	2.27819	8.56347	11.4949	4.39943e-21	7.70959e-19	37.3975	202575_at
DACH1	1602	-2.26589	7.29954	-11.4901	4.51657e-21	7.88957e-19	37.3716	228915_at
FUT3	2525	1.31341	7.11114	11.4893	4.53794e-21	7.90165e-19	37.3669	214088_s_at
NA	NA	-1.45206	9.60081	-11.4853	4.63949e-21	8.05282e-19	37.3451	218805_at
RXFP1	59350	-1.70972	6.10976	-11.4825	4.71159e-21	8.15209e-19	37.3299	231804_at
TOX3	27324	2.77131	6.97356	11.4806	4.76088e-21	8.2114e-19	37.3196	215108_x_at
PCLAF	9768	2.02668	8.49198	11.4776	4.83872e-21	8.3194e-19	37.3036	202503_s_at
DNASE1L3	1776	-1.90681	7.67071	-11.4652	5.18198e-21	8.88165e-19	37.2361	205554_s_at
GDF10	2662	-1.98779	6.6156	-11.4621	5.27187e-21	9.00749e-19	37.2191	206159_at
FGD5	152273	-0.982162	7.48511	-11.4533	5.53336e-21	9.42481e-19	37.1714	226984_at
NA	NA	-1.36679	7.36165	-11.4494	5.65519e-21	9.6024e-19	37.1499	236583_at
SOX17	64321	-1.92905	7.29974	-11.4478	5.70557e-21	9.65796e-19	37.1411	219993_at
WFS1	7466	-1.18024	8.32418	-11.4327	6.2012e-21	1.04645e-18	37.059	1555270_a_at
SLC25A10	1468	0.601803	6.64147	11.4165	6.78018e-21	1.14063e-18	36.971	218275_at
ANGPTL1	9068	-1.61876	5.83548	-11.4138	6.88206e-21	1.15422e-18	36.9563	239183_at
FZD4	8322	-1.28968	8.54535	-11.4129	6.91743e-21	1.15661e-18	36.9512	218665_at
LINC01996	400568	-0.758486	5.73919	-11.412	6.94853e-21	1.15826e-18	36.9468	1560513_at
GPD1	2819	-0.936091	6.85488	-11.4098	7.03458e-21	1.16904e-18	36.9347	213706_at
RIPOR1	79567	-0.963118	8.69979	-11.3998	7.4354e-21	1.23191e-18	36.88	218029_at
PCDH12	51294	-0.966164	8.66183	-11.3904	7.83199e-21	1.2937e-18	36.8288	219656_at
ST6GALNAC5	81849	-2.25305	6.95356	-11.3876	7.9508e-21	1.30937e-18	36.8139	220979_s_at
RHOJ	57381	-1.3606	7.17234	-11.3751	8.52156e-21	1.39825e-18	36.7456	243481_at
COL11A1	1301	3.97226	5.99979	11.3746	8.54164e-21	1.39825e-18	36.7432	37892_at
KIF17	57576	-0.670343	6.90955	-11.3728	8.62807e-21	1.40818e-18	36.7333	222144_at
PCAT6	100506696	1.09957	6.026	11.3698	8.77081e-21	1.42721e-18	36.7171	231233_at
SOX7	83595	-2.76629	8.64785	-11.3642	9.04638e-21	1.46769e-18	36.6866	228698_at
DAB2IP	153090	-0.850223	8.0413	-11.3562	9.45638e-21	1.52967e-18	36.6429	225020_at
RBMS2	5939	-0.852187	8.39117	-11.3529	9.631e-21	1.55332e-18	36.6249	225778_at
BDNF	627	-1.01665	6.56132	-11.348	9.89284e-21	1.59086e-18	36.5984	239367_at
FILIP1	27145	-2.36212	7.52734	-11.3396	1.03641e-20	1.66175e-18	36.5525	235183_at
NA	NA	-2.03742	9.8327	-11.3353	1.06133e-20	1.69673e-18	36.5291	202760_s_at
FBXO32	114907	1.36884	7.28928	11.3278	1.10611e-20	1.76317e-18	36.4883	225803_at
NDRG2	57447	-1.10649	9.9215	-11.305	1.25441e-20	1.98797e-18	36.3643	206453_s_at
ADGRB3	577	-1.15067	4.84076	-11.2964	1.31549e-20	2.07874e-18	36.3174	205638_at
RCC1	1104	1.20724	8.17178	11.2956	1.32093e-20	2.08133e-18	36.3133	206499_s_at
FHL1	2273	-2.98802	9.4132	-11.2909	1.35586e-20	2.1184e-18	36.2876	210299_s_at
ENC1	8507	1.15752	9.50164	11.2903	1.36062e-20	2.1184e-18	36.2841	201341_at
PAFAH1B3	5050	1.03751	8.51461	11.2902	1.36093e-20	2.1184e-18	36.2839	203228_at
CRTAC1	55118	-1.55674	8.50516	-11.2899	1.36383e-20	2.1184e-18	36.2818	221204_s_at
ARHGEF26	26084	-1.95032	5.93707	-11.2869	1.38605e-20	2.14681e-18	36.2659	222121_at
SEMA5A	9037	-1.80004	8.40465	-11.2735	1.49285e-20	2.3057e-18	36.1927	213169_at
MME	4311	-2.4428	6.81223	-11.266	1.55604e-20	2.39652e-18	36.1518	203434_s_at
THBD	7056	-2.04759	9.52034	-11.2634	1.57835e-20	2.41877e-18	36.1378	203887_s_at
NDST1	3340	-0.746411	8.30203	-11.2633	1.57933e-20	2.41877e-18	36.1371	202607_at
SEC14L1	6397	-1.02191	10.4343	-11.2544	1.6588e-20	2.53338e-18	36.0887	202084_s_at
RAMP2	10266	-1.7628	8.4421	-11.2494	1.70493e-20	2.59658e-18	36.0617	205779_at
CLDN18	51208	-3.28749	10.5634	-11.2467	1.73106e-20	2.62905e-18	36.0467	214135_at
AFAP1-AS1	84740	2.50383	6.79074	11.2341	1.8553e-20	2.80993e-18	35.9783	223779_at
DDOST	1650	0.679983	10.5659	11.2285	1.91338e-20	2.8899e-18	35.9479	208674_x_at
PDLIM2	64236	-1.16993	9.28314	-11.2272	1.92793e-20	2.90385e-18	35.9405	219165_at
KIAA1462	57608	-1.70104	7.29633	-11.224	1.96194e-20	2.94695e-18	35.9232	231842_at
PPP1R15A	23645	-1.61493	9.81868	-11.2225	1.97813e-20	2.96313e-18	35.9151	37028_at
PRX	57716	-1.00784	7.84815	-11.22	2.00541e-20	2.99578e-18	35.9016	220024_s_at
KCNK3	3777	-0.738973	7.75077	-11.2139	2.0746e-20	3.08341e-18	35.8682	228127_at
PDE2A	5138	-1.33271	7.31277	-11.2135	2.07947e-20	3.08341e-18	35.8659	204134_at
GABARAPL1	23710	-1.10279	8.85799	-11.2133	2.08098e-20	3.08341e-18	35.8651	208869_s_at
ANGPTL1	9068	-1.59807	6.62407	-11.1886	2.3856e-20	3.52521e-18	35.7304	224339_s_at
INMT	11185	-2.5705	10.3499	-11.1832	2.45798e-20	3.62237e-18	35.701	224061_at
STK39	27347	1.32697	8.7196	11.1815	2.48155e-20	3.64728e-18	35.6915	202786_at
ABCA6	23460	-1.55916	6.45778	-11.1777	2.53321e-20	3.71322e-18	35.6712	217504_at
DLC1	10395	-1.92794	10.9761	-11.1761	2.55574e-20	3.73624e-18	35.6625	210762_s_at
SRD5A1	6715	1.83402	7.43255	11.1737	2.59021e-20	3.77652e-18	35.6493	204675_at
SASH1	23328	-1.65447	10.1812	-11.1607	2.78298e-20	4.0468e-18	35.5785	226022_at
NA	NA	0.734214	11.6425	11.1523	2.91556e-20	4.22834e-18	35.5326	205812_s_at
AGTPBP1	23287	-0.932059	6.3132	-11.1448	3.03819e-20	4.39453e-18	35.492	204499_at
TMEM177	80775	1.07497	6.47607	11.1438	3.05497e-20	4.40714e-18	35.4865	218897_at
SFTPC	6440	-3.3234	10.5518	-11.14	3.11956e-20	4.48847e-18	35.4659	215454_x_at
COL1A1	1277	2.9624	8.38078	11.1296	3.30428e-20	4.74177e-18	35.4092	202311_s_at
ACADL	33	-2.06379	7.28718	-11.1261	3.36813e-20	4.82074e-18	35.3903	206068_s_at
AHNAK	79026	-1.26717	11.737	-11.1208	3.46854e-20	4.9515e-18	35.3613	211986_at
MANEAL	149175	1.4241	6.87245	11.1201	3.48188e-20	4.95759e-18	35.3576	226132_s_at
GYPC	2995	-1.10697	9.62164	-11.1153	3.57614e-20	5.07859e-18	35.3312	202947_s_at
PPP1R15A	23645	-1.66805	9.41862	-11.1139	3.60449e-20	5.10558e-18	35.3234	202014_at
BCL6B	255877	-1.06776	8.3564	-11.1075	3.73385e-20	5.27515e-18	35.2887	228311_at
PGM5-AS1	572558	-0.917	6.78774	-11.0985	3.9236e-20	5.52895e-18	35.2398	230595_at
PEAK1	79834	-1.10469	10.4664	-11.0943	4.01676e-20	5.63119e-18	35.2166	225913_at
DLC1	10395	-1.94041	10.4544	-11.0911	4.0878e-20	5.70432e-18	35.1994	224822_at
OR7E47P	26628	-1.26862	8.13016	-11.091	4.09046e-20	5.70432e-18	35.1987	222304_x_at
XDH	7498	2.25968	6.06609	11.0905	4.10023e-20	5.70432e-18	35.1964	241994_at
LAMC3	10319	-0.961458	7.45948	-11.0877	4.16393e-20	5.77089e-18	35.1812	219407_s_at
UBE2T	29089	1.75323	6.85852	11.0875	4.16919e-20	5.77089e-18	35.1799	223229_at
LRRFIP1	9208	-1.57654	8.59936	-11.0853	4.21976e-20	5.81939e-18	35.168	223492_s_at
SYNM	23336	-1.75846	8.53497	-11.0851	4.22551e-20	5.81939e-18	35.1667	212730_at
COL11A1	1301	3.31378	6.20205	11.0822	4.29459e-20	5.89966e-18	35.1507	204320_at
SLC6A4	6532	-2.64318	7.44714	-11.0817	4.30555e-20	5.8999e-18	35.1482	207519_at
SOSTDC1	25928	-3.42016	7.78398	-11.0803	4.33967e-20	5.93179e-18	35.1404	213456_at
P4HB	5034	0.585289	12.3437	11.0717	4.54924e-20	6.20273e-18	35.0939	200654_at
MYCT1	80177	-1.01772	5.87982	-11.0558	4.96623e-20	6.75444e-18	35.0074	220471_s_at
COL6A6	131873	-2.345	7.56665	-11.0467	5.22384e-20	7.08718e-18	34.9575	230867_at
S100A3	6274	-1.61521	7.23313	-11.0395	5.43686e-20	7.35794e-18	34.9181	206027_at
ADGRL2	23266	-2.10746	9.15432	-11.0381	5.4774e-20	7.39449e-18	34.9108	206953_s_at
TMEM100	55273	-3.60151	9.28281	-11.0357	5.54949e-20	7.46064e-18	34.8979	219230_at
FXYD1	5348	-1.67355	8.99733	-11.0356	5.55369e-20	7.46064e-18	34.8972	205384_at
ARHGEF19	128272	1.0999	7.01638	11.0332	5.62895e-20	7.5432e-18	34.8839	226857_at
FMO2	2327	-2.45808	9.61148	-11.0257	5.8673e-20	7.84339e-18	34.843	211726_s_at
RAPGEF4	11069	-1.7876	5.81017	-11.0248	5.89401e-20	7.85988e-18	34.8385	205651_x_at
MAGED1	9500	0.899385	11.1085	11.024	5.92252e-20	7.87869e-18	34.8337	209014_at
EIF1	10209	-1.33768	8.10407	-11.0205	6.03762e-20	8.0123e-18	34.8148	228967_at
SLC5A9	200010	-1.36307	6.5735	-11.0175	6.13914e-20	8.12729e-18	34.7983	232378_at
SH2D1B	117157	-1.45655	5.31	-11.0166	6.16736e-20	8.14494e-18	34.7938	1553177_at
CRYAB	1410	-1.60143	9.10351	-11.0155	6.20481e-20	8.17465e-18	34.7878	209283_at
CCDC141	285025	-1.55152	4.97119	-11.0114	6.347e-20	8.34188e-18	34.7655	1553645_at
SASH1	23328	-1.24763	9.58135	-10.9982	6.82838e-20	8.95304e-18	34.6934	41644_at
LAMP3	27074	-1.93748	11.363	-10.9956	6.92651e-20	9.05997e-18	34.6793	205569_at
CDO1	1036	-2.34079	7.67206	-10.9928	7.03591e-20	9.18111e-18	34.6639	204154_at
GPM6B	2824	-2.22658	8.92261	-10.9824	7.45085e-20	9.6994e-18	34.6074	209170_s_at
SPX	80763	-1.40487	4.6858	-10.9764	7.70226e-20	1.00029e-17	34.5747	229778_at
KLF6	1316	-1.43035	11.6766	-10.9739	7.80854e-20	1.01169e-17	34.5611	1555832_s_at
KCNJ8	3764	-1.26205	7.81808	-10.961	8.38891e-20	1.08431e-17	34.4904	205304_s_at
ADRB1	153	-3.23229	8.58263	-10.9491	8.95537e-20	1.1548e-17	34.426	229309_at
FAM162B	221303	-1.75033	8.86407	-10.9472	9.05395e-20	1.16476e-17	34.4152	228875_at
NA	NA	-1.29183	9.8603	-10.9466	9.08005e-20	1.16503e-17	34.4124	211998_at
SH2D3C	10044	-1.59984	7.41772	-10.9463	9.09862e-20	1.16503e-17	34.4104	1552667_a_at
TOX2	84969	-1.78282	7.70879	-10.9427	9.2768e-20	1.18231e-17	34.3912	228737_at
RRAS	6237	-1.14978	9.97655	-10.9367	9.59475e-20	1.21998e-17	34.358	212647_at
PRF1	5551	-1.70876	9.72235	-10.9303	9.93564e-20	1.25748e-17	34.3236	214617_at
NES	10763	-1.27954	9.03165	-10.9283	1.00481e-19	1.26878e-17	34.3125	218678_at
NA	NA	-1.50804	8.56499	-10.9279	1.00715e-19	1.2688e-17	34.3102	208609_s_at
TRHDE	29953	-1.60327	5.58243	-10.9274	1.00958e-19	1.26893e-17	34.3078	219937_at
NLN	57486	1.26376	7.09927	10.9188	1.05871e-19	1.32764e-17	34.261	225944_at
COL3A1	1281	1.94203	11.1201	10.9001	1.1743e-19	1.46922e-17	34.1588	211161_s_at
CHPF	79586	0.707316	8.48482	10.899	1.18134e-19	1.47411e-17	34.1529	202175_at
DPP6	1804	-0.867059	5.89996	-10.8987	1.1836e-19	1.47411e-17	34.151	207789_s_at
DACH1	1602	-2.04271	6.73269	-10.8962	1.19957e-19	1.4906e-17	34.1378	205471_s_at
SLC1A4	6509	1.06339	7.91505	10.8948	1.2088e-19	1.49866e-17	34.1302	209610_s_at
LAGE3	8270	0.870795	8.78796	10.8845	1.28005e-19	1.58341e-17	34.0737	219061_s_at
APOL3	80833	-1.10244	8.996	-10.8841	1.28298e-19	1.58345e-17	34.0715	221087_s_at
MGAT3	4248	-0.596731	6.99407	-10.8823	1.29523e-19	1.59497e-17	34.0621	209764_at
SYT15	83849	-0.864297	6.85232	-10.8747	1.35085e-19	1.65972e-17	34.0207	1560879_a_at
ADRB1	153	-1.23752	5.88131	-10.8734	1.36069e-19	1.66807e-17	34.0135	229277_at
NIPSNAP1	8508	0.763691	9.804	10.868	1.40246e-19	1.71542e-17	33.9837	201709_s_at
CDCA7	83879	2.38426	7.19572	10.8633	1.43874e-19	1.75587e-17	33.9585	224428_s_at
CXorf36	79742	-1.07637	7.29367	-10.8612	1.45574e-19	1.77267e-17	33.9469	241381_at
TMED9	54732	0.602983	9.95731	10.8482	1.56449e-19	1.90086e-17	33.8759	208757_at
PPP1R14B	26472	0.875883	9.21403	10.847	1.5743e-19	1.90854e-17	33.8697	212680_x_at
NA	NA	-1.76478	9.55352	-10.8466	1.5785e-19	1.9094e-17	33.8671	213451_x_at
TGFBR3	7049	-2.14656	9.6676	-10.8355	1.67795e-19	2.02521e-17	33.8068	226625_at
C1orf53	388722	1.86711	7.0183	10.8263	1.76551e-19	2.1262e-17	33.7567	1558508_a_at
SEMA3G	56920	-1.89067	7.74207	-10.8254	1.77461e-19	2.13246e-17	33.7516	219689_at
NA	NA	-1.75483	9.52693	-10.8246	1.7825e-19	2.13724e-17	33.7472	216333_x_at
PREX1	57580	-1.05552	8.15984	-10.8156	1.87309e-19	2.24094e-17	33.6984	224925_at
MEX3A	92312	0.730824	6.63541	10.8087	1.94531e-19	2.32227e-17	33.6611	227512_at
PPM1F	9647	-1.125	8.97641	-10.7915	2.13994e-19	2.54905e-17	33.567	203063_at
GAB2	9846	-0.824369	9.32553	-10.7904	2.15323e-19	2.5593e-17	33.5609	203853_s_at
CD36	948	-2.65982	9.131	-10.7823	2.25154e-19	2.67034e-17	33.5169	206488_s_at
LYVE1	10894	-2.54457	6.83749	-10.779	2.29276e-19	2.71335e-17	33.499	220037_s_at
GIMAP6	474344	-1.97863	8.94097	-10.7784	2.30007e-19	2.71612e-17	33.4959	229367_s_at
SLC6A4	6532	-2.458	5.2111	-10.7722	2.38109e-19	2.80574e-17	33.4617	241811_x_at
ABLIM1	3983	-1.26275	10.4082	-10.7694	2.41835e-19	2.83869e-17	33.4464	200965_s_at
TXNDC17	84817	1.12527	11.4659	10.7693	2.41944e-19	2.83869e-17	33.446	224511_s_at
MYRF	745	-1.59866	8.56136	-10.7685	2.43045e-19	2.8455e-17	33.4415	204073_s_at
NA	NA	0.764462	8.87658	10.7671	2.44885e-19	2.85533e-17	33.4341	233588_x_at
SORD	6652	1.23789	8.42316	10.7671	2.44929e-19	2.85533e-17	33.4339	201563_at
GYG2	8908	0.948241	5.85886	10.7605	2.53911e-19	2.95374e-17	33.3984	215695_s_at
FHL5	9457	-1.96447	6.36661	-10.7595	2.55356e-19	2.96065e-17	33.3928	220170_at
EMP2	2013	-1.8634	11.6084	-10.7593	2.55588e-19	2.96065e-17	33.3919	225079_at
DENND2A	27147	-0.913714	7.37151	-10.7501	2.68967e-19	3.10904e-17	33.3416	221885_at
DNPH1	10591	0.670005	9.14816	10.7422	2.80951e-19	3.24072e-17	33.2986	39817_s_at
RAP1A	5906	-1.33149	8.25324	-10.7416	2.81902e-19	3.24484e-17	33.2953	228548_at
GKN2	200504	-3.27874	8.62125	-10.7376	2.88209e-19	3.31047e-17	33.2734	238222_at
LINC00312	29931	-1.77909	7.86611	-10.7366	2.89846e-19	3.32229e-17	33.2679	220244_at
CD93	22918	-1.76743	10.9678	-10.7359	2.90893e-19	3.32732e-17	33.2643	202878_s_at
CREB3L4	148327	1.05705	7.85044	10.7293	3.01705e-19	3.44378e-17	33.2283	226455_at
INPP5K	51763	-0.610086	8.92857	-10.7256	3.07968e-19	3.50795e-17	33.2081	202782_s_at
AFAP1L1	134265	-1.61949	7.27889	-10.7249	3.09197e-19	3.51463e-17	33.2041	226955_at
GBP4	115361	-1.5103	7.94373	-10.7181	3.20981e-19	3.64101e-17	33.1673	235175_at
CYYR1	116159	-1.73458	7.51533	-10.7141	3.2819e-19	3.71507e-17	33.1454	235044_at
GRASP	160622	-0.734929	8.39678	-10.7131	3.29958e-19	3.72736e-17	33.1401	228263_at
CFL2	1073	-1.39005	9.00431	-10.7053	3.44587e-19	3.88459e-17	33.0973	224352_s_at
NR4A1	3164	-1.65592	9.65428	-10.6999	3.5506e-19	3.99442e-17	33.0678	202340_x_at
KLF2	10365	-1.71656	10.2644	-10.6994	3.5593e-19	3.99599e-17	33.0653	219371_s_at
AGTR1	185	-2.1192	7.2805	-10.6948	3.65075e-19	4.09026e-17	33.0403	205357_s_at
YDJC	150223	0.621452	7.23125	10.6926	3.69522e-19	4.13162e-17	33.0284	227042_at
LOC100506725	100506725	-1.12528	5.22142	-10.6869	3.81469e-19	4.25649e-17	32.997	229781_at
TPBG	7162	1.24076	9.49103	10.685	3.8536e-19	4.29115e-17	32.987	203476_at
ZWINT	11130	1.72336	8.45222	10.6781	4.00519e-19	4.45089e-17	32.949	204026_s_at
NA	NA	0.745322	8.66693	10.6751	4.07076e-19	4.51458e-17	32.933	222029_x_at
LMO7	4008	-1.83359	7.31728	-10.6717	4.1491e-19	4.59215e-17	32.9142	202674_s_at
DPEP2	64174	-1.32346	7.90874	-10.6693	4.20407e-19	4.64359e-17	32.9012	219452_at
PARVB	29780	-0.914972	6.75947	-10.6684	4.22434e-19	4.65657e-17	32.8964	229822_at
KLRD1	3824	-1.56382	6.67759	-10.6668	4.26197e-19	4.6886e-17	32.8877	210606_x_at
SHROOM4	57477	-1.00168	6.2554	-10.6653	4.29833e-19	4.7191e-17	32.8793	232404_at
SOX7	83595	-2.50531	6.57537	-10.6588	4.4541e-19	4.88032e-17	32.8442	224013_s_at
GIMAP1	170575	-1.81436	7.74358	-10.6512	4.64664e-19	5.08111e-17	32.8025	1552318_at
NA	NA	-2.44708	12.1547	-10.6483	4.72202e-19	5.15323e-17	32.7866	217414_x_at
NA	NA	-1.05971	10.3742	-10.6475	4.74307e-19	5.16588e-17	32.7822	211458_s_at
ADGRE1	2015	-1.23183	6.92174	-10.6326	5.14856e-19	5.59638e-17	32.7014	207111_at
SVEP1	79987	-1.5459	9.22666	-10.6254	5.35827e-19	5.8103e-17	32.662	213247_at
HMBOX1	79618	-0.796216	8.37711	-10.6251	5.36662e-19	5.8103e-17	32.6605	225504_at
EHD1	10938	-0.754504	8.62449	-10.6243	5.38962e-19	5.82367e-17	32.6562	222221_x_at
DES	1674	-1.48351	7.71282	-10.6152	5.66854e-19	6.11296e-17	32.6065	202222_s_at
ARRB1	408	-1.00314	7.85491	-10.6136	5.71978e-19	6.14845e-17	32.5976	228444_at
TMPRSS4	56649	2.33431	7.54863	10.6134	5.72394e-19	6.14845e-17	32.5969	218960_at
B4GALT7	11285	0.592428	7.45888	10.6105	5.81815e-19	6.2374e-17	32.5808	222191_s_at
CAV2	858	-2.36005	10.8257	-10.6034	6.05142e-19	6.47478e-17	32.542	203323_at
NA	NA	-0.851159	6.01565	-10.6015	6.11344e-19	6.52836e-17	32.532	230354_at
MFAP4	4239	-2.05749	10.1879	-10.5988	6.20492e-19	6.61314e-17	32.5173	212713_at
ALKAL2	285016	-2.63185	7.21155	-10.5946	6.35042e-19	6.75505e-17	32.4945	238018_at
MCRIP2	84331	0.87472	8.87274	10.5742	7.10966e-19	7.53335e-17	32.3831	1553715_s_at
MAL	4118	-1.39446	8.19526	-10.5734	7.1422e-19	7.55319e-17	32.3786	204777_s_at
COX7A1	1346	-1.39921	9.65554	-10.5642	7.51382e-19	7.91963e-17	32.3286	204570_at
SELP	6403	-1.47504	8.32584	-10.5641	7.51767e-19	7.91963e-17	32.3281	206049_at
MUC20	200958	1.75162	8.35618	10.5544	7.9322e-19	8.34025e-17	32.2752	226622_at
DAPK2	23604	-0.875147	7.61998	-10.5525	8.01657e-19	8.41278e-17	32.2648	206324_s_at
FGFBP2	83888	-2.54104	6.69822	-10.5511	8.07938e-19	8.46245e-17	32.2571	223836_at
NA	NA	-1.44538	7.46555	-10.5486	8.18815e-19	8.55999e-17	32.2439	232667_at
NA	NA	1.40359	5.48447	10.5446	8.37136e-19	8.73482e-17	32.2221	231311_at
KRTCAP2	200185	0.629977	11.5373	10.543	8.44868e-19	8.79869e-17	32.213	224885_s_at
MDK	4192	1.52132	8.98654	10.5343	8.86471e-19	9.21441e-17	32.1656	209035_at
ST6GALNAC3	256435	-1.57915	6.10398	-10.5336	8.89487e-19	9.22822e-17	32.1623	235334_at
XPR1	9213	1.21528	9.31837	10.5159	9.81127e-19	1.01597e-16	32.0656	222581_at
EMCN	51705	-2.32549	7.81725	-10.5131	9.96347e-19	1.02978e-16	32.0504	219436_s_at
TACC1	6867	-1.4399	10.0195	-10.5106	1.01011e-18	1.04203e-16	32.0369	217437_s_at
NA	NA	-2.43572	12.584	-10.5081	1.02427e-18	1.05465e-16	32.0231	204018_x_at
AOC3	8639	-2.00147	10.0063	-10.5076	1.02703e-18	1.0555e-16	32.0205	204894_s_at
STX11	8676	-1.6535	6.6464	-10.5047	1.04403e-18	1.07096e-16	32.0043	210190_at
NA	NA	-1.83766	5.61019	-10.4985	1.08038e-18	1.10617e-16	31.9706	238178_at
FAT3	120114	-1.94445	6.90677	-10.498	1.08281e-18	1.10659e-16	31.9683	236029_at
PTGFRN	5738	1.30023	8.65924	10.4974	1.08695e-18	1.10875e-16	31.9646	224937_at
CFP	5199	-1.34409	7.90924	-10.4917	1.12143e-18	1.14179e-16	31.9338	206380_s_at
CD93	22918	-1.61744	9.03337	-10.4815	1.18669e-18	1.20339e-16	31.878	202877_s_at
COMP	1311	2.20713	6.79586	10.4812	1.18853e-18	1.20339e-16	31.8765	205713_s_at
NA	NA	-1.67994	9.50976	-10.4797	1.19807e-18	1.21042e-16	31.8686	206093_x_at
GNAQ	2776	-0.966368	9.55947	-10.4795	1.19991e-18	1.21042e-16	31.8671	224861_at
ANLN	54443	2.52404	6.00527	10.4781	1.20895e-18	1.2173e-16	31.8597	222608_s_at
LMO2	4005	-1.37711	9.39755	-10.4728	1.24461e-18	1.2509e-16	31.831	204249_s_at
ABI3BP	25890	-2.12282	10.0189	-10.472	1.25029e-18	1.2522e-16	31.8265	223395_at
SFXN1	94081	1.0208	7.20883	10.4717	1.25221e-18	1.2522e-16	31.825	218392_x_at
TFAP2A	7020	1.78646	6.40695	10.4717	1.25278e-18	1.2522e-16	31.8246	204653_at
METTL7B	196410	1.56134	7.2637	10.4655	1.29612e-18	1.29316e-16	31.7911	227055_at
NA	NA	-1.68725	6.94625	-10.4642	1.30573e-18	1.30037e-16	31.7838	242500_at
MMP11	4320	2.25017	7.98155	10.4626	1.31734e-18	1.30955e-16	31.775	203878_s_at
AFF3	3899	-2.30219	7.10861	-10.4603	1.33389e-18	1.3236e-16	31.7627	227198_at
NKG7	4818	-1.89813	8.45959	-10.459	1.34319e-18	1.32912e-16	31.7559	213915_at
HMGB3	3149	1.80532	8.75315	10.4589	1.34431e-18	1.32912e-16	31.7551	203744_at
MYOC	4653	-1.09822	6.85646	-10.4556	1.36858e-18	1.35067e-16	31.7374	210155_at
SEMA6D	80031	-1.75552	7.00705	-10.455	1.37376e-18	1.35334e-16	31.7337	226492_at
PKIG	11142	-1.34844	10.0681	-10.4545	1.3772e-18	1.35429e-16	31.7312	202732_at
SLIT2	9353	-1.85735	8.71179	-10.4539	1.38169e-18	1.35627e-16	31.728	228850_s_at
TNPO1	3842	1.18526	8.33329	10.4526	1.39201e-18	1.36394e-16	31.7207	225765_at
KIAA1462	57608	-2.03808	7.40048	-10.4452	1.44981e-18	1.41804e-16	31.6806	231841_s_at
TMOD1	7111	-0.858824	7.23773	-10.4315	1.56382e-18	1.52508e-16	31.6059	203661_s_at
KLF4	9314	-2.32857	10.8324	-10.4312	1.56653e-18	1.52508e-16	31.6042	221841_s_at
ADAMTS8	11095	-0.744292	5.976	-10.4311	1.56761e-18	1.52508e-16	31.6035	220676_at
AMOTL1	154810	-1.28657	9.36519	-10.4235	1.63443e-18	1.58726e-16	31.5624	225450_at
NA	NA	0.720198	9.37253	10.4189	1.67672e-18	1.62544e-16	31.5372	223531_x_at
LOC643733	643733	-1.38813	7.70205	-10.4168	1.69591e-18	1.64113e-16	31.526	240890_at
PIP5K1B	8395	-2.13445	8.30374	-10.4155	1.70858e-18	1.65047e-16	31.5186	205632_s_at
ERG	2078	-1.83222	8.18227	-10.4119	1.74251e-18	1.68028e-16	31.4993	213541_s_at
ABCA9	10350	-1.12093	6.27113	-10.403	1.83039e-18	1.76191e-16	31.4508	242541_at
LAD1	3898	1.37512	7.93541	10.3971	1.89113e-18	1.81718e-16	31.4186	203287_at
NA	NA	-2.59641	12.186	-10.396	1.90308e-18	1.82546e-16	31.4124	211699_x_at
FHL1	2273	-2.52009	9.15038	-10.3946	1.91714e-18	1.83572e-16	31.4051	214505_s_at
FYN	2534	-1.48094	7.54878	-10.3882	1.98577e-18	1.89811e-16	31.3704	212486_s_at
ALG1	56052	0.759184	7.34142	10.3839	2.03413e-18	1.93955e-16	31.3467	223355_at
NA	NA	-1.1652	8.15734	-10.3837	2.03622e-18	1.93955e-16	31.3457	203071_at
RNF182	221687	-1.62158	6.36759	-10.3834	2.04022e-18	1.93999e-16	31.3437	230720_at
DAPK2	23604	-1.2996	8.03489	-10.3827	2.04767e-18	1.94368e-16	31.3402	215184_at
HLA-E	3133	-0.920011	12.1558	-10.381	2.06673e-18	1.95838e-16	31.331	200904_at
PDIA4	9601	1.10827	8.71874	10.3739	2.1495e-18	2.03329e-16	31.2923	208658_at
ABCA8	10351	-2.82458	8.62168	-10.3703	2.19279e-18	2.07065e-16	31.2726	204719_at
PGM5	5239	-1.82306	8.12166	-10.3682	2.21883e-18	2.09163e-16	31.261	226303_at
NA	NA	-2.41737	12.8142	-10.3668	2.23564e-18	2.10385e-16	31.2536	211745_x_at
GNLY	10578	-2.0414	8.05026	-10.366	2.24588e-18	2.10985e-16	31.2491	37145_at
NA	NA	-0.948352	6.10022	-10.3599	2.32233e-18	2.17793e-16	31.2161	239401_at
LRRC32	2615	-1.5786	9.67283	-10.3517	2.4299e-18	2.27491e-16	31.1714	203835_at
SLC1A4	6509	0.888751	8.31601	10.351	2.43942e-18	2.27992e-16	31.1676	212811_x_at
HECW2	57520	-1.40125	8.39787	-10.3443	2.53164e-18	2.36208e-16	31.131	232080_at
KLF6	1316	-1.27411	11.6885	-10.3436	2.54057e-18	2.36637e-16	31.1275	224606_at
CLIC3	9022	-1.90365	9.13918	-10.3355	2.65771e-18	2.47126e-16	31.0831	219529_at
PCDH17	27253	-1.7543	8.69	-10.3346	2.67022e-18	2.47868e-16	31.0784	227289_at
PCDH17	27253	-1.77715	8.86248	-10.3326	2.70079e-18	2.5028e-16	31.0672	228863_at
DCC	1630	-1.05774	4.23628	-10.3313	2.71918e-18	2.51559e-16	31.0605	238914_at
ARHGEF16	27237	0.706615	7.5009	10.331	2.72464e-18	2.51638e-16	31.0585	208009_s_at
OSGIN2	734	-0.823811	6.33281	-10.3296	2.74489e-18	2.53065e-16	31.0512	204024_at
NA	NA	-1.44942	8.24927	-10.3293	2.74935e-18	2.53065e-16	31.0496	219563_at
SOX17	64321	-1.78895	6.18675	-10.3263	2.79618e-18	2.56943e-16	31.033	230943_at
NA	NA	-1.93122	9.40539	-10.323	2.84681e-18	2.61156e-16	31.0153	209894_at
HEG1	57493	-1.4584	10.3997	-10.3183	2.92185e-18	2.67144e-16	30.9897	213069_at
CASK	8573	0.815649	9.26911	10.3142	2.98807e-18	2.72742e-16	30.9676	211208_s_at
NA	NA	0.742678	9.34045	10.3082	3.08883e-18	2.81469e-16	30.9349	225463_x_at
P2RY14	9934	-1.69003	8.00962	-10.3002	3.22873e-18	2.93729e-16	30.8912	206637_at
SLC22A18	5002	1.43004	8.67927	10.2987	3.2555e-18	2.95672e-16	30.883	204981_at
NA	NA	-2.48697	12.5194	-10.2962	3.3003e-18	2.99243e-16	30.8696	209458_x_at
CLDN18	51208	-4.18368	8.35916	-10.2957	3.30998e-18	2.99625e-16	30.8667	232578_at
DOK6	220164	-0.946529	6.26364	-10.2896	3.42304e-18	3.09347e-16	30.8336	236290_at
SLIT2	9353	-1.73679	9.89754	-10.2826	3.55864e-18	3.21071e-16	30.7953	209897_s_at
STARD8	9754	-1.01524	7.911	-10.2815	3.57954e-18	3.22424e-16	30.7895	206868_at
SPRYD7	57213	-1.20149	6.78955	-10.2805	3.60038e-18	3.23768e-16	30.7838	230151_at
NA	NA	-0.656777	5.42146	-10.2789	3.63164e-18	3.26043e-16	30.7753	239109_at
HBEGF	1839	-2.05794	9.49654	-10.2756	3.69792e-18	3.31449e-16	30.7574	203821_at
GINS1	9837	1.97973	6.25823	10.2751	3.70881e-18	3.3188e-16	30.7545	206102_at
IDH2	3418	0.881587	9.66015	10.2736	3.74036e-18	3.34157e-16	30.7462	210046_s_at
ITIH5	80760	-1.42028	8.16214	-10.2685	3.84664e-18	3.43092e-16	30.7186	219064_at
GPM6B	2824	-2.13375	8.37487	-10.2644	3.93527e-18	3.50425e-16	30.6961	209167_at
TMEM178A	130733	-1.89784	7.31716	-10.2639	3.94451e-18	3.50676e-16	30.6938	229302_at
SPAG4	6676	1.51281	7.22924	10.2636	3.9528e-18	3.50843e-16	30.6917	219888_at
EDN1	1906	-1.9381	9.73884	-10.2565	4.10921e-18	3.64135e-16	30.6535	222802_at
ETV4	2118	1.2431	7.05401	10.2551	4.14067e-18	3.66328e-16	30.6459	1554576_a_at
TGFBR3	7049	-2.18204	9.09526	-10.2545	4.15544e-18	3.67041e-16	30.6424	204731_at
KCNJ8	3764	-1.32429	7.95112	-10.2489	4.28471e-18	3.77849e-16	30.6122	205303_at
COL1A1	1277	1.46213	12.2538	10.2484	4.29869e-18	3.78472e-16	30.609	1556499_s_at
KDELR3	11015	0.826864	5.14968	10.2463	4.34683e-18	3.82094e-16	30.598	207264_at
PLCL1	5334	-1.26318	6.30005	-10.2429	4.42898e-18	3.88691e-16	30.5796	205934_at
TBX3	6926	-1.07955	8.51225	-10.242	4.45286e-18	3.89767e-16	30.5743	225544_at
GATA2	2624	-1.36707	8.3798	-10.2419	4.4555e-18	3.89767e-16	30.5737	209710_at
IGSF9	57549	1.1441	5.7919	10.2394	4.51716e-18	3.9453e-16	30.5601	229276_at
NA	NA	-1.29675	6.89357	-10.2379	4.55404e-18	3.97117e-16	30.5521	236401_at
LINC00467	84791	1.15705	6.91632	10.2283	4.80155e-18	4.18033e-16	30.5	224443_at
NEDD4L	23327	-1.98937	8.2833	-10.2273	4.82769e-18	4.1964e-16	30.4946	226974_at
THBS2	7058	2.07622	9.07731	10.2239	4.91881e-18	4.26883e-16	30.4762	203083_at
SLC25A25	114789	-1.03655	8.4877	-10.217	5.11032e-18	4.428e-16	30.4385	225212_at
GPT2	84706	1.36565	6.68033	10.2127	5.23365e-18	4.52769e-16	30.415	224839_s_at
HBEGF	1839	-1.84051	9.07974	-10.2114	5.27254e-18	4.55412e-16	30.4077	38037_at
FUT8	2530	1.11027	8.5582	10.2101	5.30965e-18	4.57894e-16	30.4008	203988_s_at
ERO1A	30001	1.02594	10.0559	10.2077	5.38011e-18	4.6324e-16	30.3878	225750_at
HMBS	3145	0.648653	8.35125	10.2014	5.56944e-18	4.78788e-16	30.3537	203040_s_at
ENO1	2023	0.916292	11.9422	10.1994	5.63285e-18	4.83479e-16	30.3425	201231_s_at
TSTA3	7264	0.938116	9.56096	10.1951	5.76887e-18	4.94377e-16	30.319	36936_at
CD36	948	-2.67286	8.35046	-10.1921	5.86356e-18	5.01706e-16	30.303	209555_s_at
TRAF4	9618	0.817264	8.20882	10.1897	5.94332e-18	5.07736e-16	30.2896	202871_at
FAM49A	81553	-1.33006	7.44959	-10.1866	6.0435e-18	5.15489e-16	30.2732	209683_at
NA	NA	-0.8299	6.54213	-10.1861	6.06063e-18	5.16145e-16	30.2704	243730_at
SH3BP5	9467	-1.02915	11.0993	-10.1825	6.18229e-18	5.25687e-16	30.2508	201811_x_at
CDC20	991	1.79091	6.71305	10.1763	6.39701e-18	5.431e-16	30.2171	202870_s_at
BZW2	28969	1.00294	10.7092	10.1709	6.59001e-18	5.58618e-16	30.1878	217809_at
THBD	7056	-1.83137	6.71007	-10.1656	6.7853e-18	5.74282e-16	30.159	237252_at
SOCS2	8835	-2.04288	10.1931	-10.1647	6.82007e-18	5.76333e-16	30.154	203373_at
MBNL1-AS1	401093	-0.822446	8.1588	-10.1643	6.83542e-18	5.76739e-16	30.1518	235173_at
ERG	2078	-0.783355	5.87356	-10.1637	6.85912e-18	5.77422e-16	30.1484	222079_at
SLIT2	9353	-2.03968	8.97455	-10.1635	6.86464e-18	5.77422e-16	30.1476	230130_at
FIBIN	387758	-2.05977	9.22289	-10.1627	6.89656e-18	5.79215e-16	30.143	226769_at
FHL1	2273	-2.51713	8.85929	-10.1594	7.02425e-18	5.89035e-16	30.1249	210298_x_at
BVES	11149	-0.649372	6.91027	-10.1576	7.09099e-18	5.93721e-16	30.1156	228783_at
UGGT1	56886	0.85081	7.6759	10.149	7.43605e-18	6.21661e-16	30.0688	218257_s_at
NLN	57486	0.961806	7.1596	10.1428	7.69654e-18	6.42456e-16	30.0348	225943_at
NA	NA	1.30469	6.63587	10.1391	7.85561e-18	6.54734e-16	30.0146	240616_at
PPP1R14A	94274	-1.72846	8.80904	-10.1333	8.11066e-18	6.74963e-16	29.9831	227006_at
BLACAT1	101669762	1.28531	5.6021	10.125	8.48887e-18	7.04682e-16	29.9382	232105_at
TRPV2	51393	-0.944919	9.22361	-10.1249	8.49356e-18	7.04682e-16	29.9377	219282_s_at
NA	NA	-0.732062	5.10612	-10.1192	8.76764e-18	7.26319e-16	29.9064	1570430_at
MSI2	124540	0.743254	5.95829	10.1177	8.83801e-18	7.31041e-16	29.8985	243010_at
HABP2	3026	1.89606	6.5481	10.1163	8.90954e-18	7.35844e-16	29.8905	206010_at
MCRIP2	84331	0.846964	8.11459	10.1158	8.93075e-18	7.36484e-16	29.8882	225861_at
NA	NA	-2.40598	7.26478	-10.1054	9.45906e-18	7.78877e-16	29.8315	236936_at
FGF2	2247	-1.85498	6.13597	-10.1002	9.73437e-18	8.00341e-16	29.8033	204422_s_at
COL6A6	131873	-1.24068	5.17021	-10.0989	9.8042e-18	8.04659e-16	29.7962	242641_at
CCDC102B	79839	-1.60151	6.97906	-10.0987	9.81632e-18	8.04659e-16	29.795	220301_at
STEAP3	55240	1.27101	9.01748	10.0945	1.00465e-17	8.22293e-16	29.7721	218424_s_at
CRIM1	51232	-1.24845	9.34968	-10.0925	1.01547e-17	8.29912e-16	29.7616	202551_s_at
NA	NA	-0.609353	5.29705	-10.0907	1.02574e-17	8.37052e-16	29.7517	232715_at
TOP2A	7153	2.24883	5.90231	10.0894	1.03323e-17	8.39638e-16	29.7445	201291_s_at
STK32A	202374	0.994983	6.35456	10.0894	1.03333e-17	8.39638e-16	29.7444	229866_at
PAICS	10606	1.12429	9.48097	10.0893	1.03352e-17	8.39638e-16	29.7442	201013_s_at
MARCO	8685	-1.99269	9.35269	-10.0887	1.03699e-17	8.4121e-16	29.7409	205819_at
NA	NA	-0.814172	4.61948	-10.0874	1.04441e-17	8.45971e-16	29.7339	1555578_at
MNX1	3110	0.871646	6.35089	10.0861	1.05229e-17	8.51096e-16	29.7265	214614_at
ABCB6	10058	0.748815	7.37282	10.0855	1.05547e-17	8.52406e-16	29.7235	203192_at
KNOP1	400506	0.893819	6.64721	10.0808	1.08315e-17	8.73467e-16	29.698	213237_at
NRN1	51299	-1.84664	7.61113	-10.0772	1.10533e-17	8.90043e-16	29.678	218625_at
PRKCH	5583	-1.08833	9.6079	-10.0717	1.13892e-17	9.15741e-16	29.6485	218764_at
HBB	3043	-2.49722	12.4506	-10.0696	1.15219e-17	9.25051e-16	29.6371	217232_x_at
RASL12	51285	-1.17901	8.23569	-10.0675	1.16585e-17	9.34648e-16	29.6255	219167_at
MACF1	23499	-0.904091	11.5486	-10.0661	1.17478e-17	9.40422e-16	29.6179	208634_s_at
ARC	23237	-1.36462	6.71864	-10.0641	1.18782e-17	9.49474e-16	29.6071	210090_at
NCOA1	8648	-0.628648	9.82454	-10.0613	1.20647e-17	9.62978e-16	29.5917	209107_x_at
TRIOBP	11078	-0.721361	7.83418	-10.0544	1.25293e-17	9.98601e-16	29.5544	243690_at
S100A4	6275	-1.13172	12.6348	-10.0541	1.25518e-17	9.98837e-16	29.5527	203186_s_at
NOS1	4842	-1.34078	5.78072	-10.0539	1.25688e-17	9.98837e-16	29.5513	239132_at
SPDEF	25803	1.07006	8.11203	10.0469	1.30566e-17	1.0361e-15	29.5138	220192_x_at
CAVIN1	284119	-1.61483	8.33377	-10.0466	1.30798e-17	1.03643e-15	29.5121	208790_s_at
HSPB2	3316	-0.871749	7.06166	-10.0365	1.38306e-17	1.09434e-15	29.457	205824_at
DUOX1	53905	-1.94455	8.26215	-10.0317	1.41982e-17	1.1218e-15	29.4312	219597_s_at
LHFP	10186	-1.43002	10.0546	-10.0275	1.45348e-17	1.14674e-15	29.4081	218656_s_at
HMMR	3161	1.91254	6.51062	10.0224	1.49446e-17	1.17737e-15	29.3807	207165_at
ACKR4	51554	-1.81008	6.40144	-10.0197	1.51727e-17	1.19362e-15	29.3658	220351_at
ITGA11	22801	1.07684	7.48009	10.0194	1.52003e-17	1.19407e-15	29.364	222899_at
FLAD1	80308	0.644195	8.49254	10.0185	1.5269e-17	1.19775e-15	29.3595	212541_at
FHL1	2273	-2.50891	8.24634	-10.0168	1.54177e-17	1.20769e-15	29.35	201539_s_at
NGEF	25791	1.07459	6.54561	10.0159	1.54953e-17	1.21202e-15	29.345	227240_at
VGLL3	389136	-1.95942	7.90989	-10.0115	1.587e-17	1.23956e-15	29.3215	220327_at
MACF1	23499	-0.832113	10.2523	-10.01	1.60102e-17	1.24872e-15	29.3128	207358_x_at
HECW2	57520	-1.71488	6.27306	-10.0025	1.66813e-17	1.29922e-15	29.2723	236089_at
NA	NA	0.758476	9.43645	10.0006	1.68574e-17	1.31107e-15	29.262	224716_at
ITGA8	8516	-1.692	9.32575	-9.99912	1.69946e-17	1.31986e-15	29.254	235666_at
GLIPR2	152007	-1.13545	9.33271	-9.9965	1.72418e-17	1.33716e-15	29.2397	225602_at
LIMD1	8994	-0.89504	8.98112	-9.99194	1.76804e-17	1.36923e-15	29.215	222762_x_at
LGR4	55366	1.82685	7.03462	9.98455	1.84156e-17	1.42415e-15	29.1748	218326_s_at
PRDX4	10549	0.992784	11.1288	9.98353	1.85189e-17	1.43011e-15	29.1693	201923_at
GMFG	9535	-1.19321	9.74515	-9.97706	1.91917e-17	1.47998e-15	29.1341	204220_at
ADH1B	125	-3.39488	10.6238	-9.97529	1.93791e-17	1.49233e-15	29.1246	209612_s_at
RAI2	10742	-1.45369	8.11505	-9.96834	2.0136e-17	1.54796e-15	29.0868	219440_at
GALNT7	51809	1.41036	9.35463	9.96814	2.01582e-17	1.54796e-15	29.0857	218313_s_at
PODXL2	50512	0.959219	6.17992	9.9634	2.06915e-17	1.58669e-15	29.06	219152_at
PSMG3	84262	0.889753	8.40682	9.96186	2.08676e-17	1.59795e-15	29.0516	223363_at
TXNL1	9352	-1.45465	6.27901	-9.96122	2.09415e-17	1.60137e-15	29.0481	235561_at
HMGB3P1	128872	1.29887	7.29553	9.96057	2.10169e-17	1.60489e-15	29.0446	216548_x_at
LOC285812	285812	-1.56612	7.8442	-9.95627	2.1521e-17	1.64109e-15	29.0212	230179_at
PAK6	56924	1.09084	7.71228	9.95562	2.15975e-17	1.64463e-15	29.0177	1555310_a_at
GJB2	2706	2.59632	6.28579	9.95253	2.19682e-17	1.67053e-15	29.001	223278_at
NA	NA	-1.0972	8.36228	-9.95005	2.22705e-17	1.69117e-15	28.9875	219477_s_at
UHRF1	29128	1.87656	6.74713	9.9455	2.28364e-17	1.73173e-15	28.9627	225655_at
MT1M	4499	-3.13511	9.11029	-9.94406	2.30179e-17	1.74308e-15	28.9549	217546_at
BMP6	654	-1.38817	6.75649	-9.92774	2.51826e-17	1.90437e-15	28.8664	206176_at
SLC39A7	7922	0.879476	8.02805	9.92561	2.54804e-17	1.92423e-15	28.8548	202667_s_at
SIK2	23235	-1.04074	7.32257	-9.92494	2.5574e-17	1.92863e-15	28.8512	213221_s_at
NA	NA	-1.86318	8.48361	-9.91988	2.62971e-17	1.98043e-15	28.8237	213515_x_at
HSPC324	101928612	-1.10657	6.75292	-9.91561	2.69229e-17	2.02478e-15	28.8005	232227_at
PAPSS2	9060	-1.36712	10.0155	-9.91175	2.75008e-17	2.06453e-15	28.7796	203058_s_at
MRM2	29960	0.788956	8.92742	9.91158	2.7527e-17	2.06453e-15	28.7786	218356_at
VIPR1	7433	-1.94171	9.29435	-9.90787	2.80946e-17	2.10421e-15	28.7585	205019_s_at
ATOH8	84913	-1.57574	8.27611	-9.90668	2.82803e-17	2.11522e-15	28.752	228890_at
ALS2CL	259173	-0.674635	7.58071	-9.90619	2.83553e-17	2.116e-15	28.7494	229887_at
MAP3K3	4215	-0.759397	8.69917	-9.90611	2.83681e-17	2.116e-15	28.7489	227131_at
INPP5A	3632	-0.922704	9.75263	-9.90551	2.84617e-17	2.12009e-15	28.7457	203006_at
SNRK	54861	-1.17697	9.9893	-9.90404	2.86941e-17	2.13449e-15	28.7377	209481_at
CNRIP1	25927	-1.19158	9.57425	-9.90368	2.87508e-17	2.1358e-15	28.7357	226751_at
MIR3945HG	731424	-1.23229	6.72172	-9.90261	2.89203e-17	2.14548e-15	28.7299	1569095_at
MIF	4282	0.830878	12.2735	9.89945	2.94285e-17	2.18022e-15	28.7128	217871_s_at
KIF20A	10112	1.68676	6.23028	9.89661	2.98916e-17	2.21153e-15	28.6974	218755_at
GJA4	2701	-0.932355	7.98696	-9.89504	3.01519e-17	2.22778e-15	28.6888	204904_at
GHR	2690	-1.88304	7.12004	-9.89412	3.03049e-17	2.23606e-15	28.6839	205498_at
GNLY	10578	-1.76194	7.80381	-9.89093	3.08417e-17	2.2726e-15	28.6665	205495_s_at
PPARGC1A	10891	-1.26519	6.62658	-9.88497	3.18702e-17	2.34523e-15	28.6342	219195_at
TOM1L2	146691	-0.753994	8.13065	-9.88269	3.22736e-17	2.37172e-15	28.6218	226198_at
BNIP2	663	-1.30536	8.8524	-9.86907	3.47863e-17	2.55294e-15	28.5479	226280_at
NLRC4	58484	-1.16442	6.61042	-9.86841	3.49133e-17	2.55883e-15	28.5443	1552553_a_at
TSTA3	7264	0.811395	9.32108	9.86787	3.50175e-17	2.56303e-15	28.5414	201644_at
GALNT18	374378	-1.21598	9.05844	-9.85984	3.65988e-17	2.67162e-15	28.4979	1554079_at
RILPL2	196383	-0.894689	10.3621	-9.85631	3.73176e-17	2.72045e-15	28.4787	227983_at
C1QTNF2	114898	-0.912154	7.05902	-9.85557	3.74692e-17	2.72787e-15	28.4747	223749_at
ABHD6	57406	-0.82108	7.6967	-9.85067	3.84943e-17	2.79877e-15	28.4481	221552_at
PCDH17	27253	-1.53045	9.34942	-9.84962	3.87166e-17	2.8112e-15	28.4424	205656_at
ARHGAP29	9411	-1.35703	10.0144	-9.84897	3.88554e-17	2.81753e-15	28.4389	203910_at
FAM105A	54491	-0.725231	5.79013	-9.84807	3.90481e-17	2.82642e-15	28.434	214947_at
NA	NA	-1.54628	6.79314	-9.84792	3.90814e-17	2.82642e-15	28.4332	1556314_a_at
GFOD1	54438	-1.20152	8.74968	-9.84738	3.9198e-17	2.83111e-15	28.4302	219821_s_at
SNX1	6642	-1.18646	9.66052	-9.84203	4.03697e-17	2.91189e-15	28.4012	213364_s_at
ST14	6768	1.12681	7.90897	9.84014	4.07907e-17	2.93838e-15	28.391	216905_s_at
COL1A1	1277	2.23516	11.384	9.83896	4.10564e-17	2.95363e-15	28.3846	202310_s_at
SRD5A3	79644	1.32998	9.09379	9.83471	4.20278e-17	3.01954e-15	28.3615	222750_s_at
CTIF	9811	-0.675941	7.5341	-9.83433	4.21153e-17	3.02186e-15	28.3595	204303_s_at
CDH1	999	0.991791	11.3887	9.83205	4.26492e-17	3.05615e-15	28.3471	201131_s_at
PODXL	5420	-1.10758	9.81138	-9.82877	4.34261e-17	3.10775e-15	28.3293	201578_at
DNAH14	127602	1.23577	5.7986	9.81944	4.57121e-17	3.26707e-15	28.2787	242283_at
FRMD5	84978	1.53164	4.69472	9.81764	4.61685e-17	3.2878e-15	28.2689	230831_at
NA	NA	-2.11191	13.0317	-9.81761	4.61759e-17	3.2878e-15	28.2688	214414_x_at
GPC3	2719	-1.99772	8.76	-9.81758	4.61825e-17	3.2878e-15	28.2686	209220_at
CST2	1470	1.13708	6.2724	9.81463	4.69386e-17	3.33728e-15	28.2526	208555_x_at
NPR1	4881	-1.16573	7.96424	-9.81431	4.7022e-17	3.33887e-15	28.2509	32625_at
GORASP2	26003	0.660828	10.436	9.81186	4.7659e-17	3.37096e-15	28.2376	208843_s_at
CLDN18	51208	-2.9301	8.43291	-9.80585	4.92613e-17	3.4798e-15	28.205	221133_s_at
B3GNT3	10331	0.95126	7.47649	9.80318	4.99917e-17	3.52683e-15	28.1905	204856_at
WISP2	8839	-1.64287	8.4471	-9.80096	5.06063e-17	3.56559e-15	28.1785	205792_at
MARVELD3	91862	0.987323	6.88326	9.79731	5.16303e-17	3.63306e-15	28.1587	239148_at
ZDHHC3	51304	-0.749209	7.71104	-9.79705	5.17046e-17	3.63361e-15	28.1573	226171_at
TLCD1	116238	1.16627	7.63345	9.79503	5.22828e-17	3.66952e-15	28.1464	227804_at
SSH2	85464	-0.823124	8.42888	-9.79263	5.29786e-17	3.7136e-15	28.1333	226080_at
GMNN	51053	1.02771	8.74725	9.79183	5.32107e-17	3.72509e-15	28.129	218350_s_at
RASGRP2	10235	-0.8669	6.39463	-9.78991	5.37777e-17	3.75997e-15	28.1186	214369_s_at
NA	NA	-0.859515	6.21383	-9.78812	5.43104e-17	3.79236e-15	28.1089	236106_at
CAVIN2	8436	-2.5507	8.38938	-9.78184	5.62171e-17	3.91052e-15	28.0749	218711_s_at
ANO6	196527	-0.847135	10.297	-9.76845	6.05153e-17	4.20416e-15	28.0022	224906_at
SCAI	286205	-1.46312	6.99374	-9.76591	6.1365e-17	4.25239e-15	27.9885	228174_at
ADGRE5	976	-1.0876	10.1085	-9.76474	6.17631e-17	4.27455e-15	27.9821	202910_s_at
ADGRL3	23284	-1.33524	5.73278	-9.76174	6.27881e-17	4.34e-15	27.9659	209866_s_at
FARP1	10160	1.16458	6.06815	9.75911	6.3705e-17	4.39782e-15	27.9516	227996_at
ATP2A2	488	0.853234	10.9931	9.75704	6.44327e-17	4.44244e-15	27.9404	209186_at
SULF1	23213	2.07198	8.60122	9.75352	6.56949e-17	4.52377e-15	27.9213	212353_at
NA	NA	-0.712358	4.81816	-9.75267	6.60022e-17	4.53921e-15	27.9167	240025_x_at
HIST1H2BD	3017	1.20095	8.81615	9.75087	6.66562e-17	4.57287e-15	27.907	222067_x_at
ABHD11	83451	0.82338	8.62691	9.75087	6.66589e-17	4.57287e-15	27.907	221927_s_at
ALDOA	226	0.663033	12.4564	9.75039	6.68353e-17	4.57922e-15	27.9043	200966_x_at
NA	NA	1.17471	7.08201	9.74895	6.73656e-17	4.60978e-15	27.8966	209426_s_at
PSMB2	5690	0.717194	11.1039	9.74738	6.79482e-17	4.64384e-15	27.8881	200039_s_at
RBM17	84991	-0.931863	8.37547	-9.74594	6.84911e-17	4.67509e-15	27.8802	224780_at
DOK6	220164	-1.26369	5.61211	-9.74522	6.87603e-17	4.68762e-15	27.8764	231980_at
HHIP	64399	-1.99178	6.71411	-9.74226	6.98875e-17	4.75853e-15	27.8603	1556037_s_at
CCL23	6368	-1.34394	7.54393	-9.74179	7.00707e-17	4.76507e-15	27.8578	210549_s_at
DPP3	10072	0.625443	9.18438	9.73543	7.25647e-17	4.92854e-15	27.8233	232510_s_at
NMU	10874	1.55278	6.27796	9.73224	7.38458e-17	5.00933e-15	27.806	206023_at
NOSTRIN	115677	-1.83019	8.09722	-9.7283	7.5463e-17	5.11269e-15	27.7847	226992_at
DEPTOR	64798	1.56568	8.4256	9.72587	7.64818e-17	5.1753e-15	27.7715	218858_at
TSPAN7	7102	-1.97621	9.00999	-9.72415	7.72064e-17	5.21787e-15	27.7622	202242_at
SRD5A1	6715	1.14022	7.23	9.71958	7.91723e-17	5.34413e-15	27.7374	211056_s_at
SVEP1	79987	-0.597381	6.08008	-9.71822	7.97635e-17	5.3774e-15	27.7301	236927_at
P3H4	10609	1.00454	7.48006	9.71766	8.00121e-17	5.38752e-15	27.727	204078_at
FEZ1	9638	-1.63786	8.72689	-9.71576	8.08517e-17	5.43735e-15	27.7167	203562_at
NA	NA	-0.674067	5.47829	-9.71159	8.27247e-17	5.55648e-15	27.6942	241558_at
GLB1L2	89944	1.16421	7.88016	9.71058	8.31845e-17	5.58051e-15	27.6887	213713_s_at
EDN1	1906	-1.67219	9.41213	-9.71027	8.33284e-17	5.58331e-15	27.687	218995_s_at
NFASC	23114	-1.46228	6.2495	-9.70283	8.68065e-17	5.80724e-15	27.6467	213438_at
PDE3B	5140	-1.18352	5.79347	-9.70267	8.68828e-17	5.80724e-15	27.6458	222317_at
NA	NA	0.733453	5.72641	9.69655	8.98529e-17	5.99842e-15	27.6127	236828_at
KCNK5	8645	1.50114	8.08466	9.6946	9.08252e-17	6.05593e-15	27.6021	219615_s_at
BUB1B	701	1.7724	6.80573	9.68432	9.60998e-17	6.39982e-15	27.5465	203755_at
RHOJ	57381	-1.79411	6.20131	-9.68333	9.66239e-17	6.4269e-15	27.5411	238906_s_at
KLF4	9314	-2.35516	8.3454	-9.67926	9.88109e-17	6.56438e-15	27.519	220266_s_at
ITM2A	9452	-1.81604	9.85554	-9.67796	9.95203e-17	6.60349e-15	27.512	202746_at
PPP1R16B	26051	-1.24046	7.82097	-9.67555	1.00846e-16	6.68334e-15	27.499	41577_at
NA	NA	-1.17814	8.6126	-9.67012	1.03903e-16	6.86925e-15	27.4695	213618_at
CASP12	100506742	-0.7937	5.25891	-9.66859	1.0478e-16	6.9189e-15	27.4612	1564736_a_at
NUSAP1	51203	1.6575	7.54059	9.66481	1.06974e-16	7.04853e-15	27.4408	218039_at
SLC39A11	201266	1.00994	8.45347	9.6437	1.20129e-16	7.90379e-15	27.3265	227046_at
A2M	2	-0.924716	13.3976	-9.64285	1.2069e-16	7.93113e-15	27.322	217757_at
STX2	2054	-0.846635	8.08336	-9.64085	1.22024e-16	8.00919e-15	27.3111	213434_at
AKAP12	9590	-2.06107	5.97674	-9.64022	1.22447e-16	8.02735e-15	27.3077	231067_s_at
GJA4	2701	-1.07993	7.51157	-9.63568	1.25539e-16	8.22017e-15	27.2831	40687_at
TRIM2	23321	1.41885	8.97759	9.63399	1.26707e-16	8.28675e-15	27.274	202341_s_at
LSR	51599	1.0017	9.78733	9.63176	1.28274e-16	8.37919e-15	27.2619	208190_s_at
SLC1A4	6509	0.976755	7.77071	9.62947	1.29898e-16	8.46505e-15	27.2495	212810_s_at
FAM83A	84985	0.834222	7.96999	9.62657	1.31983e-16	8.59069e-15	27.2338	239586_at
TNS1	7145	-1.30376	11.7715	-9.62301	1.34589e-16	8.7499e-15	27.2145	221748_s_at
HBB	3043	-2.61405	12.3661	-9.61992	1.36888e-16	8.88877e-15	27.1978	209116_x_at
KLRF1	51348	-1.97575	6.63463	-9.61916	1.37459e-16	8.91524e-15	27.1937	220646_s_at
GPRIN2	9721	-0.832037	7.61845	-9.61806	1.38295e-16	8.95887e-15	27.1878	206747_at
COL1A2	1278	1.79286	11.8942	9.61704	1.39068e-16	8.99827e-15	27.1823	202404_s_at
LAPTM4B	55353	1.05791	12.2565	9.61453	1.41005e-16	9.1128e-15	27.1687	214039_s_at
TMEM106B	54664	1.33232	8.79089	9.61254	1.42554e-16	9.20158e-15	27.1579	218930_s_at
ZNF106	64397	-1.00832	9.7866	-9.61233	1.42715e-16	9.20158e-15	27.1568	217781_s_at
PECAM1	5175	-1.77335	9.92242	-9.60947	1.4497e-16	9.33596e-15	27.1413	208983_s_at
EIF1	10209	-0.712644	12.6963	-9.60498	1.48594e-16	9.55766e-15	27.117	202021_x_at
TIMELESS	8914	0.833435	7.51115	9.60477	1.48762e-16	9.55766e-15	27.1159	203046_s_at
MANF	7873	0.728087	9.9439	9.60451	1.48975e-16	9.5601e-15	27.1145	202655_at
MYADM	91663	-1.34489	11.903	-9.60251	1.50619e-16	9.65429e-15	27.1037	225673_at
CTTN	2017	1.12419	6.62843	9.59719	1.55084e-16	9.92881e-15	27.0749	214073_at
2017-09-04	5414	-1.01928	7.45447	-9.59647	1.55696e-16	9.95637e-15	27.071	210657_s_at
KLRG2	346689	-0.77366	6.61108	-9.59617	1.5596e-16	9.96156e-15	27.0693	231195_at
NA	NA	-1.27103	7.97384	-9.59412	1.57719e-16	1.00622e-14	27.0583	226856_at
WIF1	11197	-3.79675	9.41471	-9.59143	1.60071e-16	1.02003e-14	27.0437	204712_at
UBE2C	11065	1.50252	7.77198	9.59045	1.60934e-16	1.02434e-14	27.0384	202954_at
ADH1B	125	-3.36484	10.2488	-9.59018	1.61173e-16	1.02467e-14	27.0369	209613_s_at
CCNB2	9133	1.6039	6.98802	9.58906	1.62163e-16	1.02976e-14	27.0309	202705_at
C12orf49	79794	-0.908479	10.2859	-9.58424	1.66511e-16	1.05615e-14	27.0048	234983_at
ANKRD22	118932	1.98998	7.7516	9.58381	1.66905e-16	1.05742e-14	27.0025	238439_at
FAM83A	84985	0.80451	6.3579	9.58309	1.67562e-16	1.06035e-14	26.9986	238741_at
TBX2	6909	-1.27856	8.12042	-9.58252	1.68094e-16	1.06249e-14	26.9955	213417_at
MMP12	4321	3.17405	6.97647	9.5797	1.7071e-16	1.07752e-14	26.9803	204580_at
LPL	4023	-1.74688	10.5325	-9.57954	1.70866e-16	1.07752e-14	26.9794	203549_s_at
ALG8	79053	0.674353	9.03785	9.57674	1.73514e-16	1.09296e-14	26.9642	203545_at
NA	NA	-2.31213	6.58379	-9.57608	1.74141e-16	1.09565e-14	26.9607	205033_s_at
METTL7A	25840	-1.25486	11.6947	-9.56905	1.80991e-16	1.13743e-14	26.9227	207761_s_at
NA	NA	-1.5448	6.65794	-9.56771	1.82327e-16	1.14452e-14	26.9154	231925_at
RAB11FIP1	80223	-1.32504	10.9246	-9.56572	1.84324e-16	1.15572e-14	26.9047	225177_at
BPHL	670	0.774698	7.52767	9.56375	1.8633e-16	1.16697e-14	26.894	205750_at
ROBO4	54538	-0.871992	7.2762	-9.56034	1.8985e-16	1.18765e-14	26.8756	220758_s_at
RCCD1	91433	0.735793	7.99839	9.54851	2.02587e-16	1.26588e-14	26.8116	226488_at
GIMAP4	55303	-1.35046	9.36784	-9.54499	2.06536e-16	1.28908e-14	26.7926	219243_at
PDE1C	5137	-1.26261	5.27502	-9.54024	2.11984e-16	1.32158e-14	26.7669	239218_at
CBX7	23492	-1.11202	9.05902	-9.53616	2.16784e-16	1.34996e-14	26.7448	212914_at
FOXP1	27086	-0.981297	8.10355	-9.53414	2.19199e-16	1.36345e-14	26.7339	229844_at
PC	5091	0.966597	7.25762	9.53309	2.20464e-16	1.36976e-14	26.7283	204476_s_at
MED20	9477	0.633898	8.14134	9.52803	2.26669e-16	1.40671e-14	26.7009	212872_s_at
SLC37A4	2542	0.592102	8.17676	9.52638	2.28737e-16	1.41794e-14	26.692	202830_s_at
PDZD2	23037	-1.94729	8.92776	-9.52557	2.29751e-16	1.42261e-14	26.6876	209493_at
RNF144B	255488	-1.143	10.4409	-9.5245	2.31103e-16	1.42936e-14	26.6818	228153_at
KDELR2	11014	1.09345	10.6495	9.52422	2.3146e-16	1.42995e-14	26.6803	200700_s_at
HYAL2	8692	-1.02518	9.52083	-9.52149	2.3495e-16	1.44824e-14	26.6656	206855_s_at
RAB8B	51762	-1.04359	9.88827	-9.52073	2.35935e-16	1.45267e-14	26.6614	226633_at
NME1	4830	1.10425	10.0549	9.51789	2.39638e-16	1.47381e-14	26.6461	201577_at
NEDD4L	23327	-1.53817	9.07464	-9.51719	2.40552e-16	1.47777e-14	26.6423	212448_at
PARVA	55742	-0.641541	7.7456	-9.51484	2.43681e-16	1.49531e-14	26.6296	235279_at
MUC20	200958	1.76012	7.00426	9.51457	2.44032e-16	1.49579e-14	26.6282	231941_s_at
TIMP3	7078	-1.13098	10.0503	-9.51014	2.50039e-16	1.53089e-14	26.6042	201148_s_at
SMAD6	4091	-1.53198	8.3217	-9.50782	2.53241e-16	1.54877e-14	26.5917	207069_s_at
SCARA5	286133	-2.17638	7.41753	-9.49981	2.64619e-16	1.61654e-14	26.5484	229839_at
KLRD1	3824	-1.3267	6.50452	-9.49857	2.66419e-16	1.62572e-14	26.5417	207795_s_at
NECTIN4	81607	0.958983	7.29311	9.4976	2.67835e-16	1.63254e-14	26.5365	223540_at
MAP4	4134	-0.677403	8.42501	-9.4959	2.70348e-16	1.64602e-14	26.5273	212567_s_at
CAB39L	81617	-1.03124	7.41517	-9.49494	2.71771e-16	1.65219e-14	26.5221	225914_s_at
EFEMP1	2202	-1.74323	9.65707	-9.49238	2.75618e-16	1.67252e-14	26.5083	201843_s_at
FAM110D	79927	-0.797599	6.84357	-9.47832	2.977e-16	1.80452e-14	26.4323	220430_at
C14orf132	56967	-1.28735	8.223	-9.47752	2.99008e-16	1.81044e-14	26.428	231859_at
GALE	2582	1.16946	8.91137	9.4771	2.99693e-16	1.81258e-14	26.4258	202528_at
SRPK1	6732	0.862272	9.31202	9.47277	3.06896e-16	1.85409e-14	26.4024	202200_s_at
GYG2	8908	0.969534	5.74754	9.47133	3.09328e-16	1.86672e-14	26.3946	210964_s_at
SEZ6L2	26470	1.4895	7.94693	9.47089	3.10073e-16	1.86916e-14	26.3922	218720_x_at
LILRA1	11024	-0.788933	5.92157	-9.47068	3.10441e-16	1.86931e-14	26.391	210660_at
GPD1	2819	-0.704698	6.29472	-9.46928	3.12829e-16	1.88162e-14	26.3835	204997_at
STARD9	57519	-0.995631	6.59779	-9.46532	3.19689e-16	1.92077e-14	26.3621	227108_at
RECK	8434	-1.56406	8.76307	-9.46438	3.21332e-16	1.92852e-14	26.3571	205407_at
RHNO1	83695	0.913096	6.40809	9.46402	3.21973e-16	1.93025e-14	26.3551	225836_s_at
ITPRIP	85450	-1.18131	7.15611	-9.46343	3.23009e-16	1.93434e-14	26.3519	244025_at
DNAJC15	29103	-1.07385	6.85937	-9.46237	3.24906e-16	1.94357e-14	26.3462	230305_at
CSTF2	1478	0.614063	8.20663	9.45903	3.3091e-16	1.97732e-14	26.3281	204459_at
EML1	2009	-1.52173	6.75012	-9.45727	3.34117e-16	1.99431e-14	26.3186	204796_at
C1orf115	79762	-1.28428	9.09578	-9.45571	3.36976e-16	2.00918e-14	26.3102	218546_at
CRIM1	51232	-1.12476	8.47918	-9.45429	3.39611e-16	2.02158e-14	26.3026	202552_s_at
CENPF	1063	1.60792	7.45172	9.45419	3.39796e-16	2.02158e-14	26.302	207828_s_at
HDHD3	81932	0.703455	7.55512	9.45332	3.41419e-16	2.02903e-14	26.2973	221256_s_at
ALDOA	226	0.629384	12.5953	9.44978	3.48111e-16	2.06515e-14	26.2782	214687_x_at
EHD1	10938	-0.685343	9.14928	-9.44954	3.48571e-16	2.06515e-14	26.2769	209039_x_at
STIL	6491	1.2228	6.27039	9.44951	3.48629e-16	2.06515e-14	26.2767	205339_at
CCNB1	891	1.71935	6.79665	9.44242	3.62438e-16	2.14462e-14	26.2385	214710_s_at
CENPX	201254	0.63506	9.96273	9.44163	3.64011e-16	2.1516e-14	26.2342	209478_at
CTNNAL1	8727	-1.21941	9.74128	-9.43933	3.68631e-16	2.17655e-14	26.2218	202468_s_at
RGS17	26575	1.93102	5.68951	9.43548	3.7648e-16	2.2205e-14	26.201	220334_at
ELMO1	9844	-1.09144	8.19119	-9.43135	3.85089e-16	2.2647e-14	26.1787	204513_s_at
FUT1	2523	-1.03363	7.16355	-9.43129	3.85217e-16	2.2647e-14	26.1784	206109_at
EIF1	10209	-0.698938	12.7405	-9.42972	3.88543e-16	2.27935e-14	26.1699	212227_x_at
PALMD	54873	-1.57227	8.32606	-9.42944	3.89153e-16	2.28049e-14	26.1684	218736_s_at
PLCXD3	345557	-1.33558	5.6242	-9.42763	3.93029e-16	2.30074e-14	26.1586	230081_at
FRMD4A	55691	-0.697229	8.08836	-9.42738	3.93557e-16	2.30136e-14	26.1573	225168_at
ADAMTS1	9510	-2.08906	10.3271	-9.41769	4.1501e-16	2.42422e-14	26.105	222162_s_at
PZP	5858	-0.776664	7.19023	-9.41623	4.18352e-16	2.44113e-14	26.0971	207330_at
GALNT7	51809	1.43082	7.49869	9.41267	4.26598e-16	2.48659e-14	26.0779	222587_s_at
BCL2L15	440603	1.34609	6.47106	9.41111	4.30258e-16	2.50526e-14	26.0695	236979_at
NOVA2	4858	-0.967923	5.78095	-9.41044	4.31831e-16	2.51174e-14	26.0659	235560_at
NA	NA	1.03706	7.35139	9.40605	4.42332e-16	2.57008e-14	26.0422	1558290_a_at
HCAR3	8843	-2.12171	8.21255	-9.40507	4.44708e-16	2.58115e-14	26.0369	205220_at
MBNL1-AS1	401093	-1.27695	5.77231	-9.40347	4.48633e-16	2.60117e-14	26.0283	232298_at
SLK	9748	-0.927664	9.48799	-9.39776	4.62882e-16	2.68094e-14	25.9975	206874_s_at
IL17D	53342	-1.04712	6.56013	-9.39081	4.80826e-16	2.78192e-14	25.96	227401_at
SLC52A2	79581	0.679991	8.7941	9.39022	4.82393e-16	2.78804e-14	25.9568	218151_x_at
HBB	3043	-2.31745	12.6685	-9.3887	4.86419e-16	2.80834e-14	25.9486	211696_x_at
PTK7	5754	0.90011	8.73504	9.38588	4.93986e-16	2.84902e-14	25.9334	207011_s_at
SNRNP25	79622	0.763797	9.33491	9.3852	4.95822e-16	2.8566e-14	25.9297	218493_at
NA	NA	0.687037	9.13346	9.38074	5.08096e-16	2.92422e-14	25.9057	215947_s_at
TMEM139	135932	-1.12869	6.68203	-9.38019	5.09627e-16	2.92996e-14	25.9027	229634_at
ARRB1	408	-1.15992	8.80099	-9.37712	5.18271e-16	2.97652e-14	25.8861	222912_at
FADS3	3995	-0.847808	8.25505	-9.37594	5.21606e-16	2.99253e-14	25.8798	216080_s_at
FGFR4	2264	-1.05111	7.0544	-9.37364	5.28223e-16	3.02732e-14	25.8674	211237_s_at
ZNF331	55422	-1.68913	8.75945	-9.37068	5.36861e-16	3.0736e-14	25.8514	227613_at
ADGRL3	23284	-1.01892	5.10434	-9.36934	5.40798e-16	3.0929e-14	25.8442	236264_at
C20orf194	25943	-0.866258	8.88382	-9.36815	5.44338e-16	3.10989e-14	25.8378	226607_at
HMGB1	3146	-0.772055	9.74527	-9.34125	6.30673e-16	3.59563e-14	25.6928	224734_at
PDE1C	5137	-1.06535	6.42252	-9.33988	6.35407e-16	3.61884e-14	25.6854	236344_at
BRCC3	79184	0.786509	8.60917	9.33702	6.45445e-16	3.67219e-14	25.67	229436_x_at
PCDH9	5101	-1.40238	6.91125	-9.33653	6.47172e-16	3.67684e-14	25.6673	219737_s_at
FGR	2268	-1.47062	8.94991	-9.33641	6.47608e-16	3.67684e-14	25.6667	208438_s_at
H2AFV	94239	0.840153	10.423	9.33584	6.49635e-16	3.68452e-14	25.6636	202487_s_at
CDCA3	83461	1.13534	6.12547	9.33197	6.63526e-16	3.75941e-14	25.6427	223307_at
COL5A2	1290	1.68145	9.96986	9.3301	6.70333e-16	3.7935e-14	25.6327	221729_at
PLEKHH2	130271	-1.35252	5.92178	-9.32994	6.70932e-16	3.7935e-14	25.6318	239568_at
NA	NA	-0.933609	5.08666	-9.32785	6.78626e-16	3.83305e-14	25.6206	236996_at
SMYD3	64754	0.76778	9.43468	9.325	6.89297e-16	3.8893e-14	25.6052	218788_s_at
HMGCLL1	54511	-1.24661	5.27641	-9.32385	6.93637e-16	3.90975e-14	25.599	232305_at
KANK2	25959	-1.12694	10.2861	-9.32069	7.05754e-16	3.97396e-14	25.582	218418_s_at
NR4A1	3164	-0.841419	7.46217	-9.3188	7.13096e-16	4.01116e-14	25.5718	211143_x_at
RS1	6247	-0.711784	4.67833	-9.31657	7.21844e-16	4.05203e-14	25.5598	207363_at
HYAL1	3373	-1.65681	8.31961	-9.31199	7.40162e-16	4.1506e-14	25.5351	210619_s_at
2017-09-07	989	-0.896344	7.28024	-9.31093	7.44442e-16	4.17032e-14	25.5294	217721_at
C14orf132	56967	-1.64107	9.13018	-9.30963	7.49746e-16	4.19574e-14	25.5224	218820_at
SEZ6L2	26470	1.41865	8.00456	9.30861	7.53947e-16	4.21493e-14	25.5169	233337_s_at
CGNL1	84952	-1.4359	9.80718	-9.30814	7.55886e-16	4.22146e-14	25.5144	225817_at
MAPK13	5603	0.855025	9.07763	9.30795	7.56682e-16	4.22159e-14	25.5133	210058_at
LOC100505938	100505938	0.937237	6.65078	9.30763	7.58015e-16	4.22472e-14	25.5116	230641_at
SPTBN1	6711	-1.99134	7.76519	-9.30191	7.821e-16	4.35451e-14	25.4808	200671_s_at
TTC28	23331	-1.07451	8.3174	-9.29315	8.2046e-16	4.55881e-14	25.4336	213058_at
AKAP12	9590	-2.0036	9.21643	-9.29236	8.24027e-16	4.57398e-14	25.4293	227530_at
DLGAP5	9787	1.91549	6.01597	9.29052	8.32348e-16	4.61548e-14	25.4194	203764_at
RHBDL2	54933	1.0009	5.61633	9.29016	8.34004e-16	4.61998e-14	25.4175	1554897_s_at
RRM2	6241	1.92341	7.6485	9.28868	8.40746e-16	4.65131e-14	25.4096	209773_s_at
PDIA4	9601	1.04686	9.56367	9.28855	8.41362e-16	4.65131e-14	25.4088	211048_s_at
C1orf21	81563	-1.03807	6.83112	-9.28596	8.5334e-16	4.71276e-14	25.3949	221272_s_at
SPTBN1	6711	-1.20317	8.84653	-9.28387	8.63168e-16	4.76223e-14	25.3836	226342_at
RASSF2	9770	-1.21009	9.50696	-9.28185	8.72742e-16	4.8102e-14	25.3728	203185_at
PGM2L1	283209	1.45273	7.57587	9.28051	8.79161e-16	4.8407e-14	25.3655	229553_at
ANGPT1	284	-1.65248	7.56733	-9.27774	8.92592e-16	4.9097e-14	25.3506	205608_s_at
PTGER4	5734	-1.40512	10.0282	-9.27499	9.06083e-16	4.9789e-14	25.3358	204897_at
UBASH3B	84959	-0.976412	6.71466	-9.27355	9.13278e-16	5.00921e-14	25.328	228359_at
AQP4	361	-2.39116	7.78949	-9.26857	9.38457e-16	5.1413e-14	25.3013	210906_x_at
SLIT3	6586	-1.05468	7.95162	-9.26753	9.43818e-16	5.16549e-14	25.2956	203813_s_at
PRDM11	56981	-1.03876	5.81515	-9.266	9.51728e-16	5.20357e-14	25.2874	229687_s_at
TCEAL2	140597	-1.90282	6.9016	-9.26464	9.58853e-16	5.2353e-14	25.2801	211276_at
GSTM5	2949	-0.837822	7.82553	-9.26452	9.59447e-16	5.2353e-14	25.2795	205752_s_at
TDRKH	11022	1.17662	7.02435	9.26433	9.60475e-16	5.23569e-14	25.2784	223530_at
TRPC6	7225	-1.12095	6.95073	-9.26335	9.65614e-16	5.25716e-14	25.2732	206528_at
FHL5	9457	-1.39739	6.15432	-9.26321	9.66336e-16	5.25716e-14	25.2724	1555191_a_at
PDLIM1	9124	-0.807161	12.088	-9.26081	9.79109e-16	5.32135e-14	25.2595	208690_s_at
RBMS2	5939	-1.11853	8.91625	-9.26052	9.80669e-16	5.32288e-14	25.2579	225776_at
HHIP	64399	-2.36826	7.90233	-9.26039	9.81338e-16	5.32288e-14	25.2572	230135_at
BIRC5	332	1.65921	6.65753	9.25724	9.98378e-16	5.40994e-14	25.2403	202095_s_at
TNS1	7145	-0.810735	7.71916	-9.25587	1.0059e-15	5.44533e-14	25.2329	218864_at
ST6GALNAC1	55808	1.99429	8.15052	9.25532	1.00893e-15	5.45629e-14	25.2299	227725_at
EIF4E3	317649	-1.07886	5.64356	-9.25383	1.01717e-15	5.49543e-14	25.2219	225939_at
AGTR1	185	-1.3317	5.8686	-9.25105	1.03274e-15	5.57405e-14	25.207	208016_s_at
FERMT1	55612	1.62891	7.47377	9.2496	1.04096e-15	5.61287e-14	25.1991	218796_at
PKNOX2	63876	-0.780644	7.50342	-9.24924	1.04302e-15	5.61845e-14	25.1972	219046_s_at
GJD3	125111	-0.6158	7.2643	-9.24625	1.06017e-15	5.70519e-14	25.1811	230025_at
NPM3	10360	0.824511	7.53972	9.24547	1.06473e-15	5.71848e-14	25.1769	205129_at
RUSC1	23623	0.661647	9.1699	9.23874	1.10458e-15	5.92668e-14	25.1407	206949_s_at
RASGRP2	10235	-0.775877	7.84643	-9.23733	1.1131e-15	5.96654e-14	25.1331	208206_s_at
ATXN3	4287	-0.622904	7.51735	-9.23561	1.12364e-15	6.01715e-14	25.1239	235240_at
GPX3	2878	-1.61317	12.5071	-9.23518	1.12628e-15	6.02538e-14	25.1216	201348_at
IL3RA	3563	-0.648833	7.56387	-9.23067	1.15437e-15	6.16959e-14	25.0973	206148_at
AOX1	316	-1.78842	7.86839	-9.22896	1.16521e-15	6.22147e-14	25.0881	205083_at
PDZD11	51248	0.663499	9.93829	9.22761	1.17381e-15	6.25575e-14	25.0808	223037_at
PLEKHH2	130271	-1.77634	7.93311	-9.2276	1.17392e-15	6.25575e-14	25.0807	227148_at
MVB12B	89853	-0.880503	9.11273	-9.22695	1.17804e-15	6.27159e-14	25.0773	52975_at
JUND	3727	-0.713784	12.456	-9.21817	1.23593e-15	6.57338e-14	25.03	203752_s_at
TBX3	6926	-1.91748	7.58566	-9.21711	1.24309e-15	6.60506e-14	25.0244	219682_s_at
DHTKD1	55526	0.875412	8.4468	9.21348	1.26797e-15	6.71764e-14	25.0048	227094_at
PCOLCE2	26577	-2.04507	7.4488	-9.21261	1.27401e-15	6.74312e-14	25.0002	219295_s_at
SLC39A8	64116	-1.49706	11.4586	-9.2106	1.28808e-15	6.81098e-14	24.9893	209267_s_at
PHKA1	5255	0.697346	7.18051	9.20889	1.30016e-15	6.86823e-14	24.9801	205450_at
LIMCH1	22998	-1.71103	11.2846	-9.20001	1.36474e-15	7.20242e-14	24.9324	212327_at
MAFF	23764	-1.65495	10.8944	-9.19805	1.37948e-15	7.27318e-14	24.9218	36711_at
GZMH	2999	-1.43408	8.32874	-9.18991	1.44215e-15	7.5963e-14	24.8781	210321_at
ARHGAP31	57514	-0.929277	5.44087	-9.18875	1.45126e-15	7.63694e-14	24.8719	226057_at
LIFR	3977	-1.65604	10.3464	-9.18793	1.45782e-15	7.66409e-14	24.8674	225575_at
DKK2	27123	-1.87851	6.30649	-9.18623	1.47136e-15	7.72782e-14	24.8583	219908_at
NA	NA	-0.711672	5.08045	-9.1836	1.49263e-15	7.83202e-14	24.8442	205939_at
FERMT2	10979	-1.23479	10.773	-9.18307	1.49698e-15	7.84729e-14	24.8413	209210_s_at
ITGA1	3672	-1.68499	6.56333	-9.1813	1.51152e-15	7.91595e-14	24.8318	1560359_at
COL13A1	1305	-1.35444	8.40179	-9.17846	1.53509e-15	8.03165e-14	24.8166	211343_s_at
UTRN	7402	-0.879217	10.6622	-9.17464	1.56744e-15	8.18527e-14	24.796	225093_at
ADAMTS15	170689	-1.17063	6.56358	-9.17321	1.57972e-15	8.24152e-14	24.7883	229004_at
CXCR2	3579	-2.43054	7.10484	-9.17301	1.58148e-15	8.24283e-14	24.7872	207008_at
DAP	1611	0.831256	10.2048	9.17203	1.58992e-15	8.27893e-14	24.782	201095_at
MCM2	4171	1.06836	8.14345	9.17034	1.60468e-15	8.33993e-14	24.7729	202107_s_at
CCDC50	152137	-1.20337	6.66531	-9.16926	1.61413e-15	8.38104e-14	24.7671	235051_at
C2orf40	84417	-2.31018	8.62413	-9.16855	1.62039e-15	8.40559e-14	24.7633	223623_at
BMP2	650	-1.7206	8.83725	-9.16818	1.62366e-15	8.41458e-14	24.7613	205290_s_at
KCNMB4	27345	-0.678448	6.72589	-9.16708	1.63345e-15	8.45726e-14	24.7554	235930_at
YME1L1	10730	-1.70945	7.96222	-9.16655	1.63817e-15	8.47371e-14	24.7525	217143_s_at
AKAP12	9590	-2.37504	7.01036	-9.16597	1.64344e-15	8.49292e-14	24.7494	227529_s_at
C11orf80	79703	0.782817	6.9501	9.16254	1.67444e-15	8.64493e-14	24.731	204922_at
NMRAL1	57407	0.643761	8.77615	9.16191	1.68022e-15	8.6591e-14	24.7276	223206_s_at
ERP44	23071	-0.906126	5.79304	-9.1619	1.68035e-15	8.6591e-14	24.7275	208958_at
COL3A1	1281	1.49896	12.4293	9.15281	1.76576e-15	9.08214e-14	24.6787	215076_s_at
ICMT	23463	0.724819	9.48473	9.14797	1.81293e-15	9.31598e-14	24.6527	201609_x_at
CNPY2	10330	0.64112	10.9069	9.14649	1.82768e-15	9.38293e-14	24.6447	202857_at
ARHGEF4	50649	-1.0556	6.4439	-9.14092	1.88406e-15	9.65968e-14	24.6148	205109_s_at
EPN3	55040	0.806886	4.86062	9.14082	1.88512e-15	9.65968e-14	24.6143	220318_at
AQP4	361	-2.58887	8.28863	-9.13453	1.95087e-15	9.98726e-14	24.5805	210068_s_at
KLF9	687	-1.47686	8.75196	-9.13157	1.98256e-15	1.014e-13	24.5646	203542_s_at
PEBP4	157310	-2.31059	9.21146	-9.12843	2.0168e-15	1.03055e-13	24.5478	227848_at
FCGBP	8857	1.72775	8.12981	9.12707	2.03182e-15	1.03725e-13	24.5405	203240_at
EIF1	10209	-0.649165	12.6923	-9.12344	2.07251e-15	1.05704e-13	24.5209	212130_x_at
PHACTR2	9749	-1.20114	9.49441	-9.12237	2.08456e-15	1.06219e-13	24.5152	227947_at
ARHGEF6	9459	-0.956766	9.037	-9.12162	2.09316e-15	1.06558e-13	24.5112	209539_at
UQCRB	7381	-0.759374	5.02781	-9.12144	2.09518e-15	1.06562e-13	24.5102	244293_at
SBK1	388228	1.12848	7.01237	9.12024	2.10896e-15	1.07163e-13	24.5038	226549_at
DPT	1805	-1.58231	8.70335	-9.1174	2.14189e-15	1.08735e-13	24.4885	213071_at
NA	NA	-1.77223	6.56283	-9.11651	2.1523e-15	1.09162e-13	24.4837	231262_at
RHBDL2	54933	1.37567	4.89228	9.1162	2.15592e-15	1.09245e-13	24.4821	1552502_s_at
DPYSL2	1808	-1.05404	12.1887	-9.11487	2.17166e-15	1.0994e-13	24.4749	200762_at
NA	NA	-1.14242	7.34234	-9.11421	2.17944e-15	1.10232e-13	24.4714	232095_at
PDE5A	8654	-1.71587	9.04688	-9.11165	2.21008e-15	1.11678e-13	24.4576	227088_at
LRRC8D	55144	0.665009	8.95271	9.10949	2.23623e-15	1.12895e-13	24.446	218684_at
TBX2	6909	-1.31707	9.34053	-9.10809	2.2534e-15	1.13658e-13	24.4385	40560_at
C12orf49	79794	-0.704857	8.36174	-9.10699	2.26686e-15	1.14231e-13	24.4327	218867_s_at
NA	NA	-1.89303	7.45856	-9.10602	2.27897e-15	1.14735e-13	24.4274	227826_s_at
FKBP11	51303	1.10275	10.129	9.10576	2.28222e-15	1.14761e-13	24.426	219117_s_at
EARS2	124454	0.688077	7.59921	9.10564	2.28367e-15	1.14761e-13	24.4254	227374_at
SBK1	388228	0.935334	7.48665	9.1049	2.2929e-15	1.15119e-13	24.4214	226548_at
SAV1	60485	-0.744625	5.41082	-9.10251	2.3229e-15	1.16518e-13	24.4086	240421_x_at
PPARGC1B	133522	-0.918166	7.01705	-9.10173	2.3329e-15	1.16912e-13	24.4044	1553639_a_at
AP1S1	1174	0.778629	8.56484	9.09813	2.37907e-15	1.19117e-13	24.3851	209635_at
RXFP1	59350	-1.4386	5.04004	-9.09697	2.39412e-15	1.19761e-13	24.3789	1552715_a_at
TBX2	6909	-0.864968	8.03109	-9.09433	2.4288e-15	1.21384e-13	24.3647	205993_s_at
PIAS1	8554	-0.772185	8.97026	-9.09362	2.43832e-15	1.21711e-13	24.3608	217863_at
LIN7A	8825	-0.680055	5.1851	-9.09351	2.43979e-15	1.21711e-13	24.3603	206440_at
SECISBP2L	9728	-1.05981	9.14104	-9.09318	2.44407e-15	1.21803e-13	24.3585	212450_at
DPP3	10072	0.645422	8.04412	9.09303	2.44608e-15	1.21803e-13	24.3577	218567_x_at
HIST1H2BD	3017	1.39355	9.16343	9.09073	2.47703e-15	1.23232e-13	24.3453	209911_x_at
NQO1	1728	1.60053	9.22918	9.08775	2.51747e-15	1.2513e-13	24.3294	201468_s_at
NA	NA	-2.03452	7.05863	-9.07716	2.66711e-15	1.32447e-13	24.2725	227827_at
SLC46A2	57864	-1.88266	7.32768	-9.07655	2.67596e-15	1.32766e-13	24.2693	223816_at
SH3BP5	9467	-1.20399	9.40349	-9.07637	2.67848e-15	1.32771e-13	24.2683	201810_s_at
ST6GALNAC6	30815	-0.685146	8.20303	-9.07288	2.72989e-15	1.35196e-13	24.2496	222571_at
TTLL7	79739	-1.08823	5.39485	-9.06867	2.79334e-15	1.38214e-13	24.227	228724_at
AHNAK	79026	-0.88285	7.00041	-9.06814	2.80143e-15	1.38489e-13	24.2241	220016_at
PLCE1	51196	-1.15606	7.29849	-9.06249	2.88889e-15	1.42554e-13	24.1939	205112_at
REEP1	65055	-1.01571	6.9466	-9.0598	2.9316e-15	1.44531e-13	24.1794	204365_s_at
N4BP1	9683	-0.612346	8.58561	-9.05748	2.96879e-15	1.46233e-13	24.167	221867_at
ANKS1A	23294	-0.897662	9.62777	-9.05499	3.00933e-15	1.48096e-13	24.1536	212747_at
MAP3K8	1326	-1.65412	7.48653	-9.05357	3.03265e-15	1.4911e-13	24.146	205027_s_at
WASF3	10810	-1.56833	8.3044	-9.05276	3.0462e-15	1.49641e-13	24.1417	204042_at
SRPX	8406	-1.62149	9.22636	-9.04525	3.1732e-15	1.5574e-13	24.1014	204955_at
ETS1	2113	-1.05252	10.6053	-9.04216	3.22714e-15	1.58104e-13	24.0848	224833_at
PLEK2	26499	1.08278	8.15605	9.03987	3.26755e-15	1.5994e-13	24.0726	218644_at
CD244	51744	-0.681281	6.78784	-9.03892	3.28461e-15	1.60631e-13	24.0675	220307_at
TMOD2	29767	-0.904159	6.51346	-9.03686	3.32166e-15	1.62298e-13	24.0564	226186_at
TMEM204	79652	-1.34681	9.65267	-9.03607	3.33591e-15	1.62849e-13	24.0522	219315_s_at
ADIPOR2	79602	-0.78049	9.7385	-9.0349	3.35718e-15	1.63741e-13	24.0459	201346_at
NA	NA	-1.46816	9.4989	-9.03293	3.39345e-15	1.65363e-13	24.0354	214696_at
KLF6	1316	-1.65754	10.2945	-9.03216	3.40764e-15	1.65906e-13	24.0312	208960_s_at
DGKE	8526	-0.927746	6.85737	-9.03116	3.42619e-15	1.66661e-13	24.0259	238694_at
MELK	9833	1.61807	6.75641	9.02911	3.46463e-15	1.68381e-13	24.0149	204825_at
MTURN	222166	-1.49244	7.73538	-9.02608	3.52228e-15	1.71031e-13	23.9987	226018_at
SPAAR	158376	-0.621605	7.23126	-9.01598	3.72137e-15	1.80538e-13	23.9445	1557371_a_at
NEK2	4751	1.78477	5.48089	9.01498	3.74171e-15	1.81363e-13	23.9392	204641_at
TJP2	9414	-1.05782	9.91336	-9.01168	3.80941e-15	1.84318e-13	23.9215	202085_at
RAPGEF1	2889	-0.764336	8.7711	-9.00859	3.87414e-15	1.87268e-13	23.9049	225738_at
LMCD1	29995	-1.10332	9.45859	-9.00844	3.87722e-15	1.87268e-13	23.9041	218574_s_at
GIMAP7	168537	-1.67301	8.45003	-9.00814	3.88348e-15	1.87404e-13	23.9025	228071_at
DECR2	26063	0.628538	8.97795	9.00665	3.91511e-15	1.88764e-13	23.8945	219664_s_at
GNAQ	2776	-0.932587	9.32735	-9.00386	3.97505e-15	1.91485e-13	23.8796	224862_at
NA	NA	-1.90017	6.50715	-9.00079	4.0419e-15	1.94534e-13	23.8632	216191_s_at
QKI	9444	-0.779255	5.59515	-9.00017	4.05563e-15	1.95023e-13	23.8598	214541_s_at
TMTC1	83857	-1.71562	8.13607	-8.99631	4.14164e-15	1.98984e-13	23.8392	226322_at
CD160	11126	-1.03272	5.9063	-8.99423	4.18875e-15	2.01071e-13	23.828	207840_at
EPB41L5	57669	-1.37122	8.08313	-8.99	4.28638e-15	2.05577e-13	23.8053	225855_at
KIAA1217	56243	0.928569	5.46169	8.98931	4.3024e-15	2.06165e-13	23.8017	1554438_at
SERPING1	710	-1.10618	11.2483	-8.98581	4.385e-15	2.09755e-13	23.7829	200986_at
TTC28	23331	-1.10569	7.67014	-8.98404	4.42748e-15	2.11602e-13	23.7734	215146_s_at
AURKA	6790	1.20421	6.39179	8.9834	4.44296e-15	2.12156e-13	23.77	204092_s_at
RBMS3	27303	-1.33626	9.21731	-8.97907	4.54879e-15	2.1702e-13	23.7468	235570_at
PXDC1	221749	-0.940986	9.70869	-8.97613	4.62205e-15	2.20131e-13	23.7311	212923_s_at
CCNB1	891	1.66393	5.46764	8.9742	4.67091e-15	2.22265e-13	23.7207	228729_at
GREM1	26585	3.05126	6.44416	8.97072	4.76023e-15	2.26141e-13	23.7021	218469_at
MSI2	124540	0.70193	5.65038	8.97069	4.76079e-15	2.26141e-13	23.702	1552364_s_at
C12orf49	79794	-0.706517	4.40358	-8.97054	4.76478e-15	2.26141e-13	23.7012	1558757_at
MAP4	4134	-0.64657	8.36453	-8.96946	4.7929e-15	2.27278e-13	23.6954	33850_at
SPDEF	25803	0.615135	8.57712	8.96915	4.801e-15	2.27465e-13	23.6937	213441_x_at
FRY	10129	-1.58919	9.54295	-8.96305	4.96273e-15	2.34924e-13	23.6611	204072_s_at
CLDN11	5010	-1.79145	7.15063	-8.95845	5.08832e-15	2.40661e-13	23.6365	228335_at
EYA4	2070	-1.44469	5.79217	-8.95805	5.09946e-15	2.40979e-13	23.6343	238877_at
SDF2L1	23753	0.766057	8.78041	8.95723	5.12217e-15	2.41843e-13	23.6299	218681_s_at
RHNO1	83695	0.796213	8.15695	8.94788	5.38937e-15	2.53796e-13	23.5799	225837_at
F10	2159	-0.639842	6.81973	-8.94772	5.39389e-15	2.53796e-13	23.5791	205620_at
ODF3L1	161753	-0.684091	5.80995	-8.94711	5.41204e-15	2.54431e-13	23.5757	236245_at
AHCY	191	0.684618	9.27207	8.94474	5.48216e-15	2.57285e-13	23.5631	200903_s_at
FAM13C	220965	-1.76009	7.48174	-8.9433	5.52523e-15	2.58927e-13	23.5554	1554547_at
ACTR3	10096	-1.08308	8.24117	-8.94325	5.52661e-15	2.58927e-13	23.5551	228603_at
MGAT4A	11320	-0.899544	4.653	-8.9419	5.56736e-15	2.60612e-13	23.5479	1569136_at
NA	NA	0.599628	11.1779	8.94036	5.61406e-15	2.62574e-13	23.5397	224948_at
PTPN21	11099	-1.00011	5.99192	-8.93577	5.75604e-15	2.68984e-13	23.5151	40524_at
HKDC1	80201	1.33162	6.83143	8.93554	5.76308e-15	2.69083e-13	23.5139	227614_at
MEX3A	92312	0.784782	5.48667	8.93381	5.81759e-15	2.71397e-13	23.5046	226346_at
GPX3	2878	-1.766	12.0167	-8.92867	5.98218e-15	2.786e-13	23.4771	214091_s_at
MS4A15	219995	-2.07894	7.32176	-8.92362	6.14853e-15	2.86103e-13	23.4501	1564194_a_at
CERS6	253782	0.659514	9.23031	8.92249	6.1864e-15	2.8762e-13	23.4441	212442_s_at
ERG	2078	-1.52922	6.21268	-8.9207	6.24697e-15	2.90189e-13	23.4345	241926_s_at
ATOH8	84913	-0.750797	5.20676	-8.92004	6.26943e-15	2.90986e-13	23.431	1558706_a_at
TEX14	56155	-0.716943	5.31849	-8.9169	6.37716e-15	2.95735e-13	23.4142	221035_s_at
EMP1	2012	-1.7682	8.04181	-8.91457	6.45854e-15	2.99255e-13	23.4017	229011_at
MVB12B	89853	-0.719996	7.39078	-8.9124	6.53517e-15	3.02549e-13	23.3901	221828_s_at
CANT1	124583	0.625674	9.74814	8.90735	6.71658e-15	3.10685e-13	23.3631	221732_at
SCARA5	286133	-1.68229	8.31007	-8.90359	6.85534e-15	3.16835e-13	23.343	235849_at
FA2H	79152	1.36661	6.88962	8.90115	6.9467e-15	3.20786e-13	23.33	219429_at
NA	NA	0.705278	9.94501	8.90093	6.95504e-15	3.209e-13	23.3288	209360_s_at
MAPK13	5603	0.777723	8.56578	8.89923	7.01953e-15	3.23603e-13	23.3197	210059_s_at
FCN1	2219	-1.87655	8.24101	-8.89298	7.26164e-15	3.34201e-13	23.2863	205237_at
KIF14	9928	1.18781	5.83875	8.88625	7.53204e-15	3.46062e-13	23.2503	206364_at
BCL2L15	440603	1.49619	4.67072	8.88596	7.54392e-15	3.46317e-13	23.2488	242013_at
NA	NA	0.714581	9.52887	8.88505	7.58099e-15	3.47727e-13	23.2439	209836_x_at
NEBL	10529	-1.5259	10.0803	-8.88439	7.60827e-15	3.48686e-13	23.2404	203961_at
FLI1	2313	-1.45273	9.02389	-8.88401	7.62404e-15	3.49116e-13	23.2384	204236_at
TPM3	7170	-0.785649	6.02267	-8.88237	7.69203e-15	3.51935e-13	23.2296	238065_at
DOCK6	57572	-0.670417	8.77984	-8.8804	7.77504e-15	3.55435e-13	23.2191	55583_at
GNL1	2794	-0.834157	7.17	-8.88	7.79168e-15	3.55898e-13	23.217	228857_at
CLDN18	51208	-2.75298	7.73433	-8.87931	7.82091e-15	3.56935e-13	23.2133	221132_at
MAGI2-AS3	100505881	-1.06251	7.9285	-8.87586	7.96884e-15	3.63328e-13	23.1948	227554_at
LYPLA2	11313	0.612369	9.27283	8.87573	7.97428e-15	3.63328e-13	23.1942	215566_x_at
NA	NA	-1.18438	5.40394	-8.8737	8.06289e-15	3.66754e-13	23.1833	244787_at
EPHX3	79852	1.1147	6.54541	8.86929	8.25819e-15	3.75326e-13	23.1597	220013_at
LIMCH1	22998	-1.60096	11.3766	-8.86771	8.32921e-15	3.78239e-13	23.1513	212328_at
P4HA3	283208	0.625055	7.00977	8.86727	8.34892e-15	3.78819e-13	23.149	228703_at
STOM	2040	-0.87795	11.8199	-8.8666	8.37928e-15	3.79673e-13	23.1454	201061_s_at
COL5A1	1289	1.51896	9.61059	8.86655	8.38162e-15	3.79673e-13	23.1451	212488_at
MOCS1	4337	-0.702505	7.32472	-8.86287	8.55051e-15	3.86682e-13	23.1255	213181_s_at
SHMT2	6472	0.802398	9.77591	8.86236	8.57433e-15	3.8726e-13	23.1227	214096_s_at
PIK3C3	5289	-1.00237	6.6501	-8.8623	8.57744e-15	3.8726e-13	23.1224	239300_at
AKAP12	9590	-2.02789	9.62925	-8.86152	8.61351e-15	3.88568e-13	23.1182	210517_s_at
ITPRIP	85450	-1.10232	8.78758	-8.86076	8.64911e-15	3.89852e-13	23.1142	225582_at
MYADM	91663	-1.26266	9.2679	-8.85929	8.71841e-15	3.92651e-13	23.1063	224920_x_at
ANKRD22	118932	1.42622	8.11632	8.85815	8.77243e-15	3.94533e-13	23.1002	239196_at
FAM105A	54491	-1.14253	7.67817	-8.8581	8.77467e-15	3.94533e-13	23.1	244650_at
SPIDR	23514	-1.79559	8.56345	-8.85795	8.78184e-15	3.94533e-13	23.0992	228325_at
BMP2	650	-1.84879	8.57093	-8.85577	8.88639e-15	3.98903e-13	23.0875	205289_at
RAB11A	8766	-1.27735	8.19176	-8.8553	8.90942e-15	3.99608e-13	23.085	234998_at
GRTP1	79774	1.2702	6.74886	8.85141	9.09905e-15	4.07779e-13	23.0643	229377_at
GINS2	51659	1.10672	7.02563	8.84984	9.17678e-15	4.10926e-13	23.0559	221521_s_at
DST	667	-1.18536	10.5125	-8.84843	9.24744e-15	4.13751e-13	23.0483	212254_s_at
BUB1	699	1.46563	5.61863	8.84822	9.25814e-15	4.13891e-13	23.0472	209642_at
AUNIP	79000	0.807345	5.63752	8.84799	9.26927e-15	4.1405e-13	23.046	220011_at
STAT5B	6777	-0.602593	9.12977	-8.84715	9.31187e-15	4.15614e-13	23.0415	212549_at
LOC729680	729680	-1.34496	7.63022	-8.84115	9.61957e-15	4.28997e-13	23.0095	228977_at
ERO1A	30001	1.53428	8.65922	8.83993	9.68363e-15	4.31502e-13	23.003	222646_s_at
AIFM1	9131	0.768617	8.45806	8.8377	9.80124e-15	4.36387e-13	22.9911	205512_s_at
NA	NA	-0.596884	6.77862	-8.83647	9.86723e-15	4.38967e-13	22.9845	239064_at
RASSF8	11228	-1.33176	8.01645	-8.83495	9.94864e-15	4.42229e-13	22.9764	225946_at
CCL23	6368	-1.38952	6.55542	-8.82352	1.0585e-14	4.6975e-13	22.9154	210548_at
GIMAP1	170575	-1.36159	7.51549	-8.81946	1.082e-14	4.79792e-13	22.8937	1552316_a_at
LARGE2	120071	0.669478	7.34837	8.81858	1.08717e-14	4.81441e-13	22.889	227829_at
C1orf198	84886	-0.773079	10.8673	-8.81853	1.08748e-14	4.81441e-13	22.8888	223063_at
STAP2	55620	0.806198	7.94633	8.81827	1.08902e-14	4.81731e-13	22.8874	221610_s_at
ABHD6	57406	-0.840472	7.45481	-8.81755	1.09329e-14	4.83233e-13	22.8835	45288_at
VAMP5	10791	-1.0044	8.81703	-8.81717	1.09554e-14	4.83834e-13	22.8815	204929_s_at
ACKR1	2532	-2.20945	9.16675	-8.81659	1.09896e-14	4.84952e-13	22.8784	208335_s_at
NA	NA	0.841917	7.47865	8.81606	1.10215e-14	4.8597e-13	22.8756	214463_x_at
AMOTL1	154810	-0.931645	7.05847	-8.81173	1.1283e-14	4.96697e-13	22.8525	225459_at
CPED1	79974	-1.25822	9.48578	-8.81005	1.13861e-14	5.00831e-13	22.8435	228728_at
F2RL1	2150	1.42782	8.98191	8.80887	1.14595e-14	5.03656e-13	22.8372	213506_at
ADPRH	141	-0.983619	7.33713	-8.80506	1.16985e-14	5.13748e-13	22.8169	228042_at
MEIS1	4211	-1.07343	7.33601	-8.80465	1.17246e-14	5.14481e-13	22.8147	1559477_s_at
C1orf106	55765	1.60276	9.11481	8.80407	1.17615e-14	5.15687e-13	22.8116	219010_at
DNAJB4	11080	-1.33454	9.07069	-8.80381	1.1778e-14	5.15996e-13	22.8102	203810_at
RIOX1	79697	0.609533	8.32402	8.80354	1.17953e-14	5.16338e-13	22.8088	219526_at
NHSL1	57224	-1.46239	8.53124	-8.80247	1.18635e-14	5.18908e-13	22.8031	226490_at
KIF11	3832	1.51533	5.40221	8.80161	1.19192e-14	5.20931e-13	22.7985	204444_at
L1TD1	54596	-0.681498	5.54384	-8.80106	1.1955e-14	5.21901e-13	22.7955	219955_at
TBX3	6926	-1.1575	6.58556	-8.80097	1.19605e-14	5.21901e-13	22.7951	229576_s_at
HMMR	3161	1.27366	5.9472	8.79326	1.24704e-14	5.43714e-13	22.754	209709_s_at
KIAA0040	9674	-1.0739	8.91233	-8.78818	1.28187e-14	5.58455e-13	22.7269	203143_s_at
ADGRL3	23284	-0.974951	7.01852	-8.78616	1.29598e-14	5.64153e-13	22.7161	209867_s_at
ADGRL4	64123	-1.34918	9.16031	-8.78585	1.29818e-14	5.6466e-13	22.7144	219134_at
TPX2	22974	1.54775	6.50033	8.7811	1.33197e-14	5.78899e-13	22.6891	210052_s_at
SFTPC	6440	-3.39797	12.8872	-8.77772	1.3566e-14	5.89135e-13	22.6711	205982_x_at
WASIR2	100132169	1.25586	4.68706	8.77691	1.36251e-14	5.91234e-13	22.6668	1568838_at
E2F8	79733	1.38544	4.82831	8.77601	1.36919e-14	5.93659e-13	22.662	219990_at
FADS3	3995	-0.595039	8.02757	-8.77399	1.38427e-14	5.99722e-13	22.6512	204257_at
TENM4	26011	1.02822	6.1981	8.77306	1.39125e-14	6.01948e-13	22.6463	213273_at
ZEB2	9839	-1.32404	8.56726	-8.77301	1.39161e-14	6.01948e-13	22.646	228333_at
LINC00312	29931	-0.624306	6.72078	-8.77058	1.41008e-14	6.09455e-13	22.6331	240306_at
OTUD1	220213	-1.08305	6.94065	-8.7689	1.4229e-14	6.14512e-13	22.6241	231035_s_at
LILRB2	10288	-1.56903	6.83405	-8.76868	1.42466e-14	6.14787e-13	22.6229	210146_x_at
ACACB	32	-1.0934	7.67563	-8.76755	1.43339e-14	6.18064e-13	22.6169	43427_at
MYO19	80179	0.660922	7.30896	8.76343	1.46571e-14	6.31005e-13	22.595	225947_at
DOCK6	57572	-0.721805	8.31818	-8.76194	1.47758e-14	6.35617e-13	22.587	221794_at
JDP2	122953	-0.9173	8.89725	-8.75897	1.50154e-14	6.45416e-13	22.5712	226267_at
PREX1	57580	-1.10883	9.08152	-8.7588	1.50288e-14	6.45484e-13	22.5703	224909_s_at
CPPED1	55313	-0.997426	7.65793	-8.75705	1.51722e-14	6.5113e-13	22.561	239135_at
HMGB3	3149	1.7743	8.39434	8.75	1.57617e-14	6.75371e-13	22.5234	225601_at
FYN	2534	-0.908921	10.2882	-8.74383	1.62972e-14	6.97767e-13	22.4906	210105_s_at
CHRDL1	91851	-2.31973	9.34202	-8.73972	1.66641e-14	7.1263e-13	22.4687	209763_at
IDI1	3422	-0.687214	9.82809	-8.73965	1.66704e-14	7.1263e-13	22.4683	204615_x_at
SULF1	23213	1.74828	9.197	8.73867	1.67584e-14	7.15791e-13	22.4631	212354_at
SLC19A1	6573	-0.618089	5.90114	-8.73854	1.67705e-14	7.15791e-13	22.4624	1555953_at
NDRG4	65009	-1.44851	7.18796	-8.73657	1.69499e-14	7.22885e-13	22.4519	209159_s_at
EHD1	10938	-0.598475	9.00672	-8.7354	1.70575e-14	7.26903e-13	22.4457	208112_x_at
LDLR	3949	-1.58834	10.7466	-8.73512	1.70837e-14	7.27454e-13	22.4442	202068_s_at
IL18R1	8809	-1.51633	7.22587	-8.73423	1.71657e-14	7.30379e-13	22.4395	206618_at
STX3	6809	-0.806908	6.97036	-8.73397	1.71906e-14	7.30869e-13	22.438	235483_at
SIX4	51804	1.23899	6.74549	8.72929	1.76313e-14	7.49021e-13	22.4131	229796_at
ATP10B	23120	1.49451	6.58422	8.72817	1.77379e-14	7.52967e-13	22.4072	214070_s_at
NA	NA	1.22708	5.44461	8.72338	1.82038e-14	7.72142e-13	22.3817	229490_s_at
FGF14	2259	-0.979498	6.65731	-8.72218	1.8322e-14	7.76554e-13	22.3753	230288_at
FOSB	2354	-2.74327	10.0208	-8.72037	1.8503e-14	7.8362e-13	22.3656	202768_at
COL5A1	1289	1.55139	7.72074	8.71994	1.85461e-14	7.84836e-13	22.3633	212489_at
PARS2	25973	0.716402	6.87701	8.71878	1.86628e-14	7.89165e-13	22.3572	227348_at
SOX4	6659	1.13078	9.95662	8.71542	1.90044e-14	8.02369e-13	22.3393	201416_at
GAS6	2621	-1.0076	9.62587	-8.71409	1.91414e-14	8.0753e-13	22.3322	202177_at
CST4	1472	1.20823	7.16773	8.71253	1.93039e-14	8.13755e-13	22.3239	206994_at
FRAS1	80144	-1.97281	8.17774	-8.71192	1.93675e-14	8.15809e-13	22.3207	226145_s_at
PKDCC	91461	-0.966246	8.48361	-8.71116	1.94477e-14	8.18557e-13	22.3166	225380_at
ENG	2022	-0.844882	10.0189	-8.71069	1.94969e-14	8.19994e-13	22.3141	201809_s_at
SSTR1	6751	-1.78912	6.03493	-8.7089	1.96862e-14	8.26683e-13	22.3046	235591_at
ECE2	9718	0.797374	6.98678	8.70752	1.98337e-14	8.32177e-13	22.2973	227103_s_at
BDH1	622	0.898088	7.38144	8.70739	1.98474e-14	8.32177e-13	22.2966	211715_s_at
TK1	7083	0.967165	7.12733	8.70565	2.00352e-14	8.39405e-13	22.2873	202338_at
GRK5	2869	-1.29939	7.87944	-8.70377	2.02404e-14	8.47353e-13	22.2773	204395_s_at
CXCL2	2920	-2.20976	10.4776	-8.70182	2.04542e-14	8.55648e-13	22.267	209774_x_at
LGSN	51557	2.15443	5.09717	8.70039	2.06137e-14	8.61663e-13	22.2593	220393_at
PDK4	5166	-2.74131	9.78217	-8.6992	2.07463e-14	8.66543e-13	22.253	225207_at
CUL3	8452	-0.630402	5.23028	-8.69793	2.08893e-14	8.7185e-13	22.2462	201372_s_at
CDS2	8760	-0.914054	8.92525	-8.69682	2.1015e-14	8.76427e-13	22.2403	228456_s_at
NME4	4833	0.657882	9.05372	8.69451	2.12787e-14	8.86746e-13	22.2281	212739_s_at
NPNT	255743	-0.714875	5.37932	-8.69387	2.13525e-14	8.89051e-13	22.2247	244747_at
PAK6	56924	1.04857	6.74591	8.69375	2.13665e-14	8.89051e-13	22.224	219461_at
EHD2	30846	-0.832175	9.83722	-8.69236	2.15279e-14	8.95086e-13	22.2166	45297_at
STRBP	55342	0.778516	7.27524	8.68935	2.1881e-14	9.09074e-13	22.2006	233252_s_at
RRM2	6241	1.86686	7.78402	8.68809	2.20299e-14	9.14568e-13	22.1939	201890_at
DST	667	-1.17097	10.6645	-8.68783	2.20612e-14	9.15173e-13	22.1925	215016_x_at
HEY1	23462	-1.1658	8.75033	-8.68637	2.22363e-14	9.21737e-13	22.1847	218839_at
P3H1	64175	0.711809	8.39049	8.6855	2.23408e-14	9.25365e-13	22.1801	220750_s_at
TTN	7273	-1.10913	6.61475	-8.68427	2.24896e-14	9.29859e-13	22.1736	208195_at
ATF3	467	-2.0465	9.85908	-8.68421	2.24966e-14	9.29859e-13	22.1733	202672_s_at
KRT80	144501	1.23299	6.55745	8.68418	2.25003e-14	9.29859e-13	22.1731	231849_at
GADD45B	4616	-1.54738	10.813	-8.68334	2.26033e-14	9.33411e-13	22.1686	207574_s_at
PRF1	5551	-1.14702	7.80789	-8.68243	2.27141e-14	9.3656e-13	22.1638	1553681_a_at
KIF4A	24137	1.52985	6.19222	8.6823	2.2731e-14	9.3656e-13	22.1631	218355_at
EGF	1950	1.04793	4.94069	8.67607	2.35085e-14	9.67866e-13	22.13	206254_at
GAS6	2621	-0.804667	10.892	-8.67584	2.35374e-14	9.68328e-13	22.1288	1598_g_at
PIGM	93183	0.749349	6.58112	8.67435	2.37282e-14	9.74958e-13	22.1208	235168_at
ANXA11	311	-0.620604	7.91722	-8.6743	2.37342e-14	9.74958e-13	22.1206	228727_at
PRKCB	5579	-1.48239	7.28254	-8.67019	2.42677e-14	9.96122e-13	22.0987	207957_s_at
NA	NA	-1.47255	7.35917	-8.66827	2.4521e-14	1.00577e-12	22.0885	218775_s_at
SMTNL2	342527	-0.753029	6.66218	-8.66737	2.46401e-14	1.00981e-12	22.0837	229730_at
SCG5	6447	1.79229	5.92931	8.66724	2.46565e-14	1.00981e-12	22.0831	203889_at
ARHGEF3	50650	-0.75301	9.74912	-8.66598	2.48257e-14	1.01597e-12	22.0763	218501_at
CNOT11	55571	0.657792	9.31287	8.66451	2.50234e-14	1.0233e-12	22.0685	224695_at
HSPB8	26353	-1.46851	9.90419	-8.66422	2.50629e-14	1.02415e-12	22.067	221667_s_at
SLC39A8	64116	-1.15354	5.85067	-8.66368	2.51363e-14	1.02638e-12	22.0641	216504_s_at
MAMDC2	256691	-2.52173	8.54997	-8.66234	2.53188e-14	1.03229e-12	22.057	228885_at
IL33	90865	-2.07291	8.57737	-8.66125	2.54678e-14	1.03719e-12	22.0512	209821_at
GSDMB	55876	1.28573	7.71874	8.66078	2.55331e-14	1.03871e-12	22.0487	219233_s_at
SEZ6L2	26470	1.01064	7.32168	8.66058	2.55601e-14	1.03903e-12	22.0477	223458_at
RAB26	25837	0.698047	6.17409	8.65608	2.61894e-14	1.06303e-12	22.0237	219562_at
IDI1	3422	-0.726436	10.0095	-8.65307	2.66189e-14	1.07886e-12	22.0077	208881_x_at
FPR2	2358	-1.85506	6.84643	-8.65241	2.67127e-14	1.08187e-12	22.0042	210772_at
AQP1	358	-1.83542	11.5916	-8.65065	2.6968e-14	1.09059e-12	21.9949	209047_at
BCHE	590	-2.48333	7.60237	-8.64752	2.74274e-14	1.10615e-12	21.9783	205433_at
HLX	3142	-0.946739	8.22055	-8.64752	2.74277e-14	1.10615e-12	21.9783	214438_at
RETREG1	54463	-1.27871	7.87424	-8.64748	2.74337e-14	1.10615e-12	21.978	218532_s_at
GPER1	2852	-0.785034	7.08278	-8.64722	2.74718e-14	1.10687e-12	21.9767	210640_s_at
PTGIR	5739	-0.604954	7.62548	-8.64673	2.75449e-14	1.109e-12	21.9741	206187_at
NA	NA	-1.20144	7.72002	-8.6386	2.87816e-14	1.15623e-12	21.9308	229670_at
SFTPC	6440	-3.41278	12.8869	-8.63586	2.92105e-14	1.1726e-12	21.9163	211735_x_at
STK10	6793	-0.716508	8.47712	-8.63199	2.98268e-14	1.19646e-12	21.8957	40420_at
SULT1A2	6799	-0.816	9.81901	-8.63163	2.98843e-14	1.19733e-12	21.8938	207122_x_at
AKT3	10000	-1.09426	8.75807	-8.63158	2.98922e-14	1.19733e-12	21.8936	212609_s_at
NCAPG	64151	1.29974	5.93894	8.62973	3.01919e-14	1.20845e-12	21.8838	218662_s_at
TMEM47	83604	-1.49413	10.1039	-8.62908	3.02983e-14	1.21182e-12	21.8803	209656_s_at
LIFR	3977	-1.85665	7.49919	-8.62528	3.09256e-14	1.23601e-12	21.8601	225571_at
NPNT	255743	-1.67075	10.1004	-8.62278	3.13462e-14	1.25101e-12	21.8468	225911_at
CD24	100133941	1.56785	11.3326	8.62278	3.13469e-14	1.25101e-12	21.8468	216379_x_at
THNSL1	79896	0.83699	6.63412	8.62241	3.14092e-14	1.25259e-12	21.8449	222931_s_at
NA	NA	-1.77158	8.50078	-8.62211	3.146e-14	1.2537e-12	21.8433	204419_x_at
TMEM47	83604	-1.37879	8.25526	-8.61847	3.20838e-14	1.2767e-12	21.824	209655_s_at
SULT1A2	6799	-0.820453	9.81367	-8.61813	3.2143e-14	1.27812e-12	21.8221	211385_x_at
TMCC3	57458	-1.04485	7.48511	-8.6158	3.25493e-14	1.29334e-12	21.8098	226489_at
PSPH	5723	1.35565	6.76647	8.61489	3.27101e-14	1.29878e-12	21.8049	205194_at
TBX5-AS1	255480	-1.3421	7.23012	-8.61416	3.28387e-14	1.30294e-12	21.8011	233947_s_at
NA	NA	-0.744255	5.18189	-8.61269	3.30998e-14	1.31235e-12	21.7933	216247_at
NA	NA	-0.713626	4.15086	-8.61208	3.32093e-14	1.31574e-12	21.79	216795_at
KIAA0040	9674	-0.926924	8.32947	-8.61165	3.32851e-14	1.31779e-12	21.7878	203144_s_at
ARRB1	408	-0.737137	8.08303	-8.61103	3.33974e-14	1.32128e-12	21.7845	222756_s_at
NA	NA	-0.813854	9.10507	-8.61039	3.35122e-14	1.32457e-12	21.7811	212535_at
CPB2	1361	-2.83118	8.60702	-8.6103	3.35291e-14	1.32457e-12	21.7806	206651_s_at
PRKCQ	5588	-0.94624	7.55396	-8.60921	3.37267e-14	1.33141e-12	21.7748	210038_at
HIST1H2BH	8345	0.913667	6.74414	8.60682	3.41653e-14	1.34678e-12	21.7621	208546_x_at
ATIC	471	0.605787	9.84835	8.60523	3.44586e-14	1.35737e-12	21.7537	208758_at
DENND3	22898	-0.937324	7.45195	-8.60401	3.46867e-14	1.36537e-12	21.7472	212974_at
NA	NA	-0.8286	7.26309	-8.60308	3.48602e-14	1.37121e-12	21.7423	217604_at
CA3	761	-1.55978	5.79781	-8.60153	3.51532e-14	1.38174e-12	21.7341	204865_at
KIAA1522	57648	0.791902	9.44147	8.59877	3.56811e-14	1.40107e-12	21.7194	224746_at
BAIAP2L1	55971	1.16157	8.54054	8.59869	3.56961e-14	1.40107e-12	21.719	227372_s_at
CSF3R	1441	-1.30053	7.99846	-8.59801	3.5827e-14	1.40519e-12	21.7154	203591_s_at
HHIP	64399	-1.47455	6.91724	-8.59692	3.60383e-14	1.41247e-12	21.7096	237466_s_at
KIF2C	11004	1.35749	7.00955	8.59661	3.60992e-14	1.41384e-12	21.7079	209408_at
GADD45B	4616	-1.38248	10.674	-8.5927	3.68667e-14	1.44287e-12	21.6872	209304_x_at
GOT2	2806	0.619369	10.3696	8.59175	3.70571e-14	1.44825e-12	21.6822	200708_at
KCNN4	3783	1.35068	7.33493	8.58983	3.74423e-14	1.46226e-12	21.672	204401_at
NA	NA	-1.34718	5.41438	-8.5886	3.76916e-14	1.47094e-12	21.6655	236712_at
SUSD4	55061	1.1915	6.51277	8.58746	3.79231e-14	1.47799e-12	21.6594	223822_at
GCAT	23464	0.874322	8.06489	8.58745	3.79264e-14	1.47799e-12	21.6593	205164_at
PRICKLE2	166336	-1.13841	8.32572	-8.58682	3.80553e-14	1.48196e-12	21.656	225968_at
IGFL2	147920	1.09432	5.66525	8.58484	3.84624e-14	1.49675e-12	21.6455	231148_at
ERO1A	30001	1.17193	8.1607	8.58296	3.88548e-14	1.51013e-12	21.6355	218498_s_at
OLFML1	283298	-1.35352	8.49853	-8.58289	3.88698e-14	1.51013e-12	21.6352	217525_at
MAFF	23764	-1.39416	9.27085	-8.5828	3.88892e-14	1.51013e-12	21.6347	205193_at
ZEB2	9839	-1.24898	8.31097	-8.58225	3.90048e-14	1.51355e-12	21.6318	203603_s_at
NA	NA	0.651972	7.42105	8.57998	3.94843e-14	1.53107e-12	21.6197	223811_s_at
NQO1	1728	1.69275	9.52098	8.5776	3.99932e-14	1.5497e-12	21.6071	210519_s_at
CDC42EP2	10435	-0.68446	8.17567	-8.57629	4.02781e-14	1.55964e-12	21.6001	209850_s_at
CAPN12	147968	0.7124	6.98822	8.57337	4.09157e-14	1.5832e-12	21.5847	228705_at
CARD16	114769	-1.05323	9.86778	-8.57113	4.14128e-14	1.60036e-12	21.5728	1552701_a_at
SPDEF	25803	0.776701	8.51941	8.57111	4.14177e-14	1.60036e-12	21.5727	214404_x_at
ACACB	32	-1.27397	7.67861	-8.56905	4.18791e-14	1.61591e-12	21.5618	49452_at
PLPP5	84513	0.997796	9.06664	8.56838	4.20319e-14	1.62066e-12	21.5582	226150_at
DHFR	1719	0.79997	8.60815	8.56565	4.26544e-14	1.64237e-12	21.5437	202534_x_at
SLC19A3	80704	-1.37425	5.79342	-8.56565	4.26551e-14	1.64237e-12	21.5437	220736_at
MAP7D2	256714	1.72163	5.38726	8.56524	4.2749e-14	1.64483e-12	21.5416	228262_at
PRDM5	11107	-0.778425	4.7474	-8.55724	4.46307e-14	1.71482e-12	21.4992	235764_at
NEDD9	4739	-1.33017	9.36727	-8.5569	4.47143e-14	1.71682e-12	21.4973	202150_s_at
ACP6	51205	0.867237	8.59893	8.55537	4.50831e-14	1.72977e-12	21.4893	218795_at
VAPA	9218	-1.44207	7.47364	-8.55468	4.52522e-14	1.73504e-12	21.4856	228480_at
PKP3	11187	0.720748	8.31158	8.55158	4.60119e-14	1.76293e-12	21.4692	209873_s_at
RCC2	55920	0.659007	9.6982	8.55073	4.62247e-14	1.76984e-12	21.4647	224578_at
NA	NA	-0.667659	3.77377	-8.54898	4.66628e-14	1.78537e-12	21.4554	1570255_s_at
CDC42EP2	10435	-0.746234	7.26778	-8.54629	4.73437e-14	1.81015e-12	21.4411	214014_at
GPRC5A	9052	-1.48099	11.2899	-8.5437	4.80086e-14	1.83429e-12	21.4274	203108_at
GNG2	54331	-1.17958	9.44717	-8.54301	4.81876e-14	1.83856e-12	21.4237	224964_s_at
SFTPC	6440	-3.34414	12.8855	-8.54249	4.83203e-14	1.84234e-12	21.421	214387_x_at
LRRC31	79782	1.98517	5.82586	8.54189	4.84781e-14	1.84707e-12	21.4178	220622_at
CD24	100133941	1.49239	11.57	8.54005	4.89594e-14	1.86411e-12	21.4081	209771_x_at
SMIM22	440335	0.978778	8.27906	8.53622	4.99802e-14	1.90032e-12	21.3878	229599_at
SRPX2	27286	1.40148	7.45796	8.53483	5.03553e-14	1.91326e-12	21.3804	205499_at
GUCY1A2	2977	-1.70505	7.51845	-8.53308	5.08326e-14	1.93005e-12	21.3712	236335_at
CD24	100133941	1.65141	9.84622	8.53177	5.11927e-14	1.94205e-12	21.3642	266_s_at
PDE3B	5140	-1.08943	6.87789	-8.53156	5.12517e-14	1.94205e-12	21.3631	214582_at
KDR	3791	-1.38287	9.16541	-8.53154	5.12552e-14	1.94205e-12	21.363	203934_at
FLT1	2321	-1.02778	8.56539	-8.53001	5.16787e-14	1.95674e-12	21.3549	222033_s_at
EHD2	30846	-0.791041	10.3067	-8.52845	5.21157e-14	1.97192e-12	21.3466	221870_at
MSI2	124540	0.692107	6.99528	8.52752	5.23763e-14	1.98041e-12	21.3417	243579_at
C10orf128	170371	-0.971632	8.54562	-8.52651	5.26631e-14	1.9885e-12	21.3364	228372_at
ITGA8	8516	-1.47331	7.68374	-8.52153	5.40921e-14	2.04105e-12	21.31	214265_at
MPDZ	8777	-1.10789	8.98841	-8.5172	5.53695e-14	2.08637e-12	21.2871	213306_at
CD274	29126	-1.60485	8.41177	-8.51235	5.6834e-14	2.14008e-12	21.2614	227458_at
MRPL17	63875	0.636597	8.99414	8.51093	5.72689e-14	2.15498e-12	21.2539	222216_s_at
LINC00472	79940	-0.692702	4.36853	-8.50687	5.85318e-14	2.20098e-12	21.2324	220324_at
RGCC	28984	-1.25089	6.44042	-8.50473	5.92124e-14	2.22504e-12	21.221	228193_s_at
UNC5CL	222643	1.4375	6.76231	8.50059	6.05452e-14	2.272e-12	21.1991	231008_at
FERMT1	55612	1.54087	6.92006	8.49405	6.2712e-14	2.35009e-12	21.1645	60474_at
KLF11	8462	-0.920177	8.74537	-8.49294	6.30862e-14	2.36087e-12	21.1587	218486_at
KLF7	8609	-0.760671	8.93745	-8.49178	6.34841e-14	2.37414e-12	21.1525	204334_at
TYMS	7298	1.50044	8.50452	8.49042	6.39493e-14	2.38827e-12	21.1453	202589_at
NA	NA	-1.65096	8.51218	-8.49005	6.40747e-14	2.39132e-12	21.1434	204848_x_at
PHLDB2	90102	-1.52513	9.69719	-8.48894	6.44587e-14	2.40401e-12	21.1375	225688_s_at
AKR1A1	10327	0.657958	10.9208	8.48751	6.49584e-14	2.42099e-12	21.1299	201900_s_at
RAPGEF5	9771	-0.952074	10.5554	-8.4849	6.58758e-14	2.45351e-12	21.1161	204681_s_at
LPL	4023	-1.8822	9.69016	-8.47851	6.81762e-14	2.53574e-12	21.0824	203548_s_at
CLU	1191	-1.65183	9.17476	-8.4778	6.84373e-14	2.54372e-12	21.0786	222043_at
CYBRD1	79901	-1.29959	11.4865	-8.47449	6.96649e-14	2.58759e-12	21.0611	222453_at
PRRC1	133619	0.727967	7.98532	8.47383	6.99135e-14	2.59506e-12	21.0576	221734_at
CLEC4E	26253	-1.43413	8.0605	-8.47369	6.99675e-14	2.5953e-12	21.0568	222934_s_at
PMP22	5376	-1.05566	11.5505	-8.47184	7.06672e-14	2.61948e-12	21.0471	210139_s_at
CES1	1066	-1.64694	10.7831	-8.47099	7.09904e-14	2.62968e-12	21.0426	209616_s_at
SEC24D	9871	0.817219	7.95409	8.46956	7.15365e-14	2.64811e-12	21.035	202375_at
EGFL7	51162	-0.911679	8.85298	-8.46683	7.25963e-14	2.68552e-12	21.0206	218825_at
BCL2L15	440603	1.32006	5.93877	8.46508	7.32811e-14	2.70902e-12	21.0113	236083_at
HPS3	84343	0.805446	9.3455	8.46243	7.43335e-14	2.74448e-12	20.9973	227139_s_at
NA	NA	-1.43835	7.04457	-8.46241	7.43407e-14	2.74448e-12	20.9972	1558444_at
ALDH18A1	5832	0.837165	8.37281	8.46221	7.44186e-14	2.7455e-12	20.9962	217791_s_at
NA	NA	-1.99197	10.0127	-8.46139	7.47482e-14	2.75581e-12	20.9918	205392_s_at
FAM49A	81553	-0.631799	7.62965	-8.45954	7.5495e-14	2.77959e-12	20.982	230276_at
STK10	6793	-0.643431	7.2408	-8.45616	7.6879e-14	2.82864e-12	20.9642	228394_at
HOXA5	3202	-1.44836	8.86087	-8.45563	7.70993e-14	2.83484e-12	20.9614	213844_at
SULF1	23213	1.52713	7.83583	8.45412	7.77274e-14	2.85601e-12	20.9534	212344_at
NA	NA	-2.14096	9.08779	-8.45376	7.78753e-14	2.85952e-12	20.9515	227762_at
NA	NA	-1.33718	7.59226	-8.45284	7.82618e-14	2.87179e-12	20.9466	216920_s_at
C4orf48	401115	0.991055	8.24504	8.45178	7.87072e-14	2.8862e-12	20.9411	229860_x_at
NA	NA	-1.18632	5.65903	-8.45165	7.8762e-14	2.88627e-12	20.9404	242436_at
GLIPR2	152007	-1.35094	8.43562	-8.44992	7.9499e-14	2.91133e-12	20.9312	225604_s_at
FAXDC2	10826	-1.19274	8.50699	-8.44952	7.96706e-14	2.91566e-12	20.9291	220751_s_at
DERL3	91319	0.728065	6.87872	8.44821	8.02337e-14	2.9343e-12	20.9222	228897_at
PDGFB	5155	-0.83127	7.42054	-8.4478	8.04088e-14	2.93867e-12	20.92	204200_s_at
LILRA2	11027	-1.15486	6.48397	-8.44768	8.04606e-14	2.93867e-12	20.9194	207857_at
SPARCL1	8404	-1.30821	12.5517	-8.44745	8.05605e-14	2.94035e-12	20.9182	200795_at
LINC00467	84791	1.08336	7.09416	8.44709	8.07155e-14	2.94404e-12	20.9163	224444_s_at
FPR1	2357	-1.40813	9.71175	-8.44459	8.18104e-14	2.98e-12	20.903	205119_s_at
SULT1A1	6817	-0.783329	10.5043	-8.44286	8.25712e-14	3.00571e-12	20.8939	203615_x_at
SMPDL3B	27293	0.684703	7.63448	8.4411	8.33543e-14	3.0318e-12	20.8846	1554050_at
FRMD4A	55691	-0.852715	7.33811	-8.44079	8.34972e-14	3.03336e-12	20.8829	225167_at
F12	2161	0.919214	7.34244	8.43968	8.39947e-14	3.04941e-12	20.8771	205774_at
FERMT2	10979	-0.977522	7.33815	-8.43642	8.54785e-14	3.09916e-12	20.8599	214212_x_at
CCHCR1	54535	0.625715	6.68944	8.43349	8.68327e-14	3.14617e-12	20.8444	37425_g_at
TBX21	30009	-0.740048	6.67132	-8.43139	8.78179e-14	3.17826e-12	20.8333	220684_at
NA	NA	0.794479	9.68876	8.43135	8.78344e-14	3.17826e-12	20.8331	224623_at
NA	NA	-0.710497	4.45161	-8.42904	8.8934e-14	3.21522e-12	20.8209	239209_at
JPT1	51155	1.01993	9.37633	8.42895	8.89735e-14	3.21522e-12	20.8205	217755_at
EFEMP1	2202	-1.42829	11.3331	-8.42838	8.9247e-14	3.22163e-12	20.8174	201842_s_at
IL11RA	3590	-0.783816	7.98242	-8.42834	8.92689e-14	3.22163e-12	20.8172	204773_at
SLC44A2	57153	-0.697367	8.93428	-8.4271	8.98627e-14	3.23929e-12	20.8107	225175_s_at
NA	NA	1.9169	5.28201	8.42691	8.99555e-14	3.24e-12	20.8097	229479_at
NA	NA	-1.1687	8.99202	-8.42585	9.04685e-14	3.25633e-12	20.8041	226731_at
COL3A1	1281	1.70052	11.9262	8.42554	9.06194e-14	3.25961e-12	20.8024	201852_x_at
PDGFB	5155	-0.63025	7.60146	-8.42461	9.1073e-14	3.27378e-12	20.7975	216061_x_at
C1QTNF7	114905	-1.69674	6.90912	-8.42215	9.2282e-14	3.31506e-12	20.7845	239349_at
CENPU	79682	1.4699	7.08274	8.42185	9.24317e-14	3.31666e-12	20.783	218883_s_at
PUSL1	126789	0.639678	7.57028	8.42175	9.24813e-14	3.31666e-12	20.7824	228733_at
STRBP	55342	0.760516	7.81359	8.4217	9.25085e-14	3.31666e-12	20.7821	223245_at
MCTS1	28985	0.820716	9.81975	8.42152	9.25952e-14	3.31759e-12	20.7812	218163_at
TRIM2	23321	1.37781	8.79964	8.42043	9.31411e-14	3.33496e-12	20.7754	202342_s_at
ART4	420	-0.816173	5.21128	-8.42021	9.32505e-14	3.33669e-12	20.7743	207220_at
CEACAM1	634	1.49271	8.15344	8.41949	9.3613e-14	3.34748e-12	20.7705	209498_at
NA	NA	-0.785062	9.54533	-8.41669	9.50279e-14	3.39585e-12	20.7557	209607_x_at
ID4	3400	-1.89188	7.97646	-8.41558	9.55954e-14	3.4139e-12	20.7498	209292_at
RGS2	5997	-1.47026	11.8527	-8.41422	9.62951e-14	3.43664e-12	20.7427	202388_at
IL6	3569	-2.85451	8.80031	-8.41334	9.67532e-14	3.45074e-12	20.738	205207_at
NAXE	128240	0.662061	10.383	8.41023	9.83816e-14	3.50653e-12	20.7216	225427_s_at
MMP11	4320	1.56664	6.30303	8.40778	9.96797e-14	3.55048e-12	20.7087	203876_s_at
ALDH3B1	221	-1.03329	9.57375	-8.40503	1.01162e-13	3.60094e-12	20.6942	205640_at
EIF5	1983	-0.96278	6.87463	-8.40455	1.01424e-13	3.60791e-12	20.6916	208707_at
CDKN1C	1028	-0.957162	7.76366	-8.4032	1.02163e-13	3.63082e-12	20.6845	213182_x_at
TMED10	10972	0.778421	11.0607	8.40313	1.02201e-13	3.63082e-12	20.6841	200929_at
EID3	493861	-0.836285	4.94574	-8.39585	1.06271e-13	3.76807e-12	20.6457	231292_at
STK10	6793	-0.616069	8.61617	-8.39555	1.06442e-13	3.77169e-12	20.6441	203047_at
CXCL14	9547	2.40357	8.91553	8.39495	1.06783e-13	3.78131e-12	20.641	222484_s_at
GALNT10	55568	0.92239	8.82588	8.39386	1.0741e-13	3.80105e-12	20.6352	212256_at
INTS11	54973	0.646149	5.66762	8.3928	1.08025e-13	3.82037e-12	20.6296	232437_at
TSC22D1	8848	-0.733512	12.2573	-8.39186	1.08567e-13	3.83702e-12	20.6247	215111_s_at
VARS	7407	0.735043	7.70607	8.39037	1.09438e-13	3.86531e-12	20.6168	201797_s_at
SMAD9	4093	-1.65804	7.98984	-8.38747	1.11153e-13	3.92085e-12	20.6015	227719_at
CALCRL	10203	-1.84536	8.53518	-8.38313	1.13775e-13	4.01075e-12	20.5786	206331_at
ANGPT1	284	-1.77707	8.23579	-8.38001	1.15693e-13	4.07573e-12	20.5622	205609_at
RBMS2	5939	-0.736888	6.98855	-8.37959	1.1595e-13	4.08213e-12	20.56	235439_at
CCDC69	26112	-1.03646	8.17545	-8.37661	1.17822e-13	4.14257e-12	20.5442	212886_at
HOOK1	51361	1.00112	5.95214	8.37649	1.17894e-13	4.14257e-12	20.5436	219976_at
NA	NA	-0.804778	6.80131	-8.37534	1.18626e-13	4.16563e-12	20.5375	236123_at
NA	NA	-0.612482	4.69033	-8.37495	1.18873e-13	4.17162e-12	20.5355	240892_at
GREM1	26585	2.74001	5.49479	8.37375	1.19639e-13	4.1958e-12	20.5292	218468_s_at
CD34	947	-1.00113	8.48354	-8.37007	1.22026e-13	4.27678e-12	20.5097	209543_s_at
STRBP	55342	0.701876	6.49182	8.36854	1.23026e-13	4.30905e-12	20.5017	223246_s_at
ACACB	32	-0.784505	7.87465	-8.36839	1.23126e-13	4.3098e-12	20.5009	221928_at
TRAP1	10131	0.645803	9.12932	8.36819	1.23256e-13	4.31161e-12	20.4999	201391_at
AURKA	6790	1.31547	6.61292	8.36755	1.23681e-13	4.32371e-12	20.4965	208079_s_at
DLL1	28514	-1.09232	7.15243	-8.3658	1.24848e-13	4.36172e-12	20.4873	224215_s_at
EML1	2009	-1.32417	8.09911	-8.36446	1.25749e-13	4.39039e-12	20.4802	204797_s_at
PPP1R16B	26051	-0.991433	8.28039	-8.36032	1.28568e-13	4.48594e-12	20.4584	212750_at
CCT3	7203	0.630009	10.9306	8.35923	1.29323e-13	4.50652e-12	20.4526	200910_at
DHFR	1719	0.782955	7.56906	8.35398	1.33009e-13	4.63201e-12	20.425	202532_s_at
SRPRB	58477	0.683375	9.71359	8.35113	1.35061e-13	4.70048e-12	20.4099	218140_x_at
NA	NA	1.30184	6.11366	8.35041	1.35578e-13	4.71547e-12	20.4062	204962_s_at
TMEM39A	55254	-0.941917	6.45469	-8.34851	1.36969e-13	4.76084e-12	20.3961	241392_at
NA	NA	-1.27704	7.31992	-8.34421	1.4016e-13	4.86864e-12	20.3735	209813_x_at
FLT4	2324	-1.00318	7.18178	-8.3416	1.42133e-13	4.93404e-12	20.3597	229902_at
SCARA3	51435	-1.0845	5.89504	-8.3401	1.43274e-13	4.97049e-12	20.3519	223843_at
MND1	84057	1.12503	4.71758	8.33922	1.43954e-13	4.99094e-12	20.3472	223700_at
DUS1L	64118	0.585531	9.32068	8.33858	1.44447e-13	5.00483e-12	20.3439	217912_at
NUDT16L1	84309	0.660528	7.95413	8.337	1.45678e-13	5.04428e-12	20.3355	224477_s_at
LIMK1	3984	0.596943	7.32642	8.33406	1.47988e-13	5.11779e-12	20.32	204357_s_at
GABARAPL1	23710	-1.0107	8.12113	-8.33363	1.48331e-13	5.12643e-12	20.3178	208868_s_at
MESDC1	59274	-0.958125	5.81268	-8.33323	1.48646e-13	5.13405e-12	20.3157	1556321_a_at
DHRS13	147015	0.611582	8.39853	8.33021	1.51067e-13	5.2144e-12	20.2998	226121_at
SYNJ2	8871	0.986603	5.61498	8.32556	1.54877e-13	5.33974e-12	20.2753	210612_s_at
VEPH1	79674	-1.95624	8.25809	-8.32375	1.56385e-13	5.38774e-12	20.2658	232122_s_at
UACA	55075	-1.44796	6.14056	-8.322	1.57858e-13	5.43508e-12	20.2565	238868_at
SLC6A13	6540	-0.713745	4.64607	-8.32027	1.59328e-13	5.48224e-12	20.2474	237058_x_at
SULT1A1	6817	-0.845786	10.7179	-8.31764	1.61584e-13	5.55301e-12	20.2336	215299_x_at
EPB41L2	2037	-1.05582	9.81788	-8.31763	1.61588e-13	5.55301e-12	20.2336	201719_s_at
DHTKD1	55526	0.69988	8.04047	8.3163	1.62745e-13	5.58363e-12	20.2266	209916_at
PITPNM2	57605	-0.672218	6.7428	-8.31626	1.62782e-13	5.58363e-12	20.2263	1552924_a_at
CDKN3	1033	1.47966	6.64213	8.31625	1.62786e-13	5.58363e-12	20.2263	209714_s_at
FKBP11	51303	1.11789	9.25637	8.3138	1.64936e-13	5.65386e-12	20.2134	219118_at
NA	NA	-0.817576	5.44047	-8.31311	1.65547e-13	5.67122e-12	20.2098	240948_at
MSI2	124540	0.910908	8.24271	8.30924	1.69014e-13	5.78276e-12	20.1894	226134_s_at
CAV2	858	-1.84897	11.1677	-8.309	1.69233e-13	5.78662e-12	20.1881	203324_s_at
RNF125	54941	-1.17197	7.71827	-8.30881	1.694e-13	5.78873e-12	20.1871	235199_at
CCDC69	26112	-1.17543	8.02501	-8.30857	1.69623e-13	5.7891e-12	20.1859	1553102_a_at
TGFBR2	7048	-1.14088	11.7304	-8.30479	1.73083e-13	5.90351e-12	20.166	208944_at
VWA1	64856	0.758971	6.63016	8.30308	1.74679e-13	5.95422e-12	20.157	222723_at
SOCS3	9021	-1.84303	10.4438	-8.30141	1.76246e-13	6.00391e-12	20.1482	227697_at
RARRES2	5919	-1.18489	11.1255	-8.29993	1.77641e-13	6.04766e-12	20.1404	209496_at
PCDH7	5099	1.51486	5.65451	8.29851	1.78993e-13	6.08609e-12	20.133	205534_at
OSCAR	126014	-1.0342	7.17433	-8.29511	1.82283e-13	6.1941e-12	20.1151	1554503_a_at
EBF1	1879	-1.09571	7.29798	-8.29347	1.83886e-13	6.24472e-12	20.1065	232204_at
ABI2	10152	-0.669787	9.02039	-8.29153	1.85809e-13	6.30608e-12	20.0962	225112_at
CEBPD	1052	-1.94102	8.02976	-8.28986	1.87473e-13	6.35862e-12	20.0875	213006_at
TSC22D1	8848	-0.685325	5.07542	-8.28958	1.87749e-13	6.36402e-12	20.086	239123_at
CDKN1C	1028	-0.858637	7.74163	-8.28841	1.88932e-13	6.40014e-12	20.0798	216894_x_at
GALNT2	2590	0.659757	7.95367	8.28737	1.89984e-13	6.42785e-12	20.0744	223991_s_at
WNT2B	7482	-1.06522	5.91519	-8.28648	1.90889e-13	6.45045e-12	20.0697	238512_at
GZMB	3002	-1.6204	8.60627	-8.2842	1.93233e-13	6.52565e-12	20.0577	210164_at
FAM167B	84734	-0.671817	7.57846	-8.28318	1.9429e-13	6.54957e-12	20.0523	223657_at
NEK6	10783	0.735417	9.12561	8.28311	1.94366e-13	6.54957e-12	20.0519	223158_s_at
PGM2L1	283209	0.859591	7.90101	8.28242	1.95084e-13	6.56787e-12	20.0483	238417_at
SCN7A	6332	-2.21852	9.04667	-8.2767	2.01133e-13	6.76734e-12	20.0183	228504_at
ZNF106	64397	-0.93085	8.80884	-8.27658	2.01261e-13	6.76751e-12	20.0177	222407_s_at
TIMP3	7078	-1.26645	12.3293	-8.27579	2.02114e-13	6.79199e-12	20.0135	201150_s_at
TNS2	23371	-0.883835	9.09876	-8.27514	2.02824e-13	6.80751e-12	20.0101	212494_at
DCTPP1	79077	0.598239	9.48771	8.26917	2.09398e-13	7.01952e-12	19.9787	218069_at
KLRC3	3823	-1.24642	5.17677	-8.26829	2.10386e-13	7.04831e-12	19.9741	207723_s_at
RUNX2	860	1.10584	8.31259	8.26364	2.15673e-13	7.21661e-12	19.9497	232231_at
CDCA5	113130	0.941424	7.30106	8.25987	2.20061e-13	7.35891e-12	19.9299	224753_at
HYOU1	10525	0.702705	10.3882	8.2575	2.22873e-13	7.4484e-12	19.9174	200825_s_at
STMN2	11075	0.681975	4.85847	8.25682	2.23685e-13	7.47098e-12	19.9138	203000_at
NA	NA	0.64153	8.67302	8.25641	2.24175e-13	7.48275e-12	19.9116	220642_x_at
STYXL1	51657	0.741304	8.83029	8.25095	2.30812e-13	7.68553e-12	19.883	218321_x_at
SLC22A18AS	5003	0.642044	7.51191	8.24684	2.35924e-13	7.85096e-12	19.8614	206097_at
OLFML2A	169611	-0.969861	8.75872	-8.24493	2.38345e-13	7.92671e-12	19.8514	213075_at
IL1RL1	9173	-2.89799	6.90202	-8.2438	2.39789e-13	7.96506e-12	19.8454	207526_s_at
ANP32E	81611	1.14548	8.23015	8.24293	2.40904e-13	7.99724e-12	19.8409	208103_s_at
TMEM99	147184	0.884964	8.0616	8.24177	2.42403e-13	8.04211e-12	19.8348	226565_at
CDK16	5127	0.631348	8.62948	8.24105	2.43339e-13	8.06824e-12	19.831	208824_x_at
ST6GALNAC2	10610	-1.01392	7.89422	-8.23984	2.44917e-13	8.11567e-12	19.8246	204542_at
CLPTM1L	81037	0.756751	11.4465	8.23569	2.50406e-13	8.2925e-12	19.8028	223020_at
FCGR3B	2215	-1.65327	8.89938	-8.23462	2.51837e-13	8.33484e-12	19.7972	204007_at
TBXA2R	6915	-0.691225	7.12711	-8.23118	2.56507e-13	8.47914e-12	19.7792	336_at
EPB41L3	23136	-1.29876	7.66242	-8.2294	2.58957e-13	8.55496e-12	19.7698	212681_at
CCDC167	154467	0.714327	8.56517	8.22855	2.60128e-13	8.58847e-12	19.7654	225723_at
JAM3	83700	-1.08433	9.56595	-8.22798	2.60929e-13	8.6097e-12	19.7624	212813_at
GMPPA	29926	0.594544	7.88354	8.22611	2.6354e-13	8.69064e-12	19.7526	218070_s_at
CP	1356	2.23418	7.71505	8.22504	2.65051e-13	8.73518e-12	19.747	228143_at
CDH13	1012	-1.01248	6.54573	-8.22385	2.66745e-13	8.7857e-12	19.7407	204726_at
LGALSL	29094	-1.05432	9.8789	-8.22348	2.67264e-13	8.79752e-12	19.7388	226188_at
MRPL9	65005	0.602681	9.9297	8.22317	2.67709e-13	8.80686e-12	19.7371	209609_s_at
GNAQ	2776	-0.804694	11.0782	-8.22024	2.71926e-13	8.94021e-12	19.7218	202615_at
SLCO2A1	6578	-1.43549	9.90058	-8.22012	2.72099e-13	8.94053e-12	19.7212	204368_at
GORAB	92344	0.800788	8.06866	8.21848	2.74494e-13	9.01378e-12	19.7125	226337_at
DCUN1D5	84259	-0.615806	5.85504	-8.21537	2.79086e-13	9.15357e-12	19.6962	238479_at
CD24	100133941	1.48648	9.28339	8.2127	2.83092e-13	9.27941e-12	19.6822	208651_x_at
UACA	55075	-0.948107	9.06903	-8.21246	2.83455e-13	9.28573e-12	19.681	223279_s_at
H1F0	3005	0.801278	10.5148	8.21226	2.8375e-13	9.28984e-12	19.6799	208886_at
KLF13	51621	-1.05616	9.73573	-8.21061	2.86262e-13	9.36086e-12	19.6713	225390_s_at
OXLD1	339229	0.585801	8.62307	8.20909	2.88592e-13	9.43143e-12	19.6633	50374_at
MACF1	23499	-0.795937	9.72733	-8.20882	2.89008e-13	9.43936e-12	19.6619	215222_x_at
LATS2	26524	-1.07955	10.0629	-8.20824	2.89907e-13	9.46307e-12	19.6588	227013_at
PRAM1	84106	-0.673199	6.75623	-8.20673	2.92248e-13	9.53382e-12	19.6509	241742_at
SLC2A1	6513	1.44297	7.7033	8.20604	2.93329e-13	9.56337e-12	19.6473	201250_s_at
FBLN5	10516	-1.38423	9.61054	-8.20104	3.01256e-13	9.81595e-12	19.6211	203088_at
TMEM92	162461	0.710097	7.88264	8.19971	3.03395e-13	9.86816e-12	19.6141	235245_at
PRKCQ	5588	-0.696304	6.81812	-8.19971	3.034e-13	9.86816e-12	19.6141	210039_s_at
AP1S2	8905	-0.622336	8.1157	-8.19822	3.05813e-13	9.93749e-12	19.6063	203299_s_at
SAP18	10284	-0.899472	8.96502	-8.19817	3.05895e-13	9.93749e-12	19.6061	208740_at
SSR3	6747	0.62179	10.8382	8.19762	3.06799e-13	9.95754e-12	19.6032	222411_s_at
NPM1	4869	0.716199	10.6064	8.19673	3.08259e-13	9.99646e-12	19.5985	221923_s_at
SLC35F2	54733	1.0295	7.49504	8.19452	3.11915e-13	1.01031e-11	19.5869	218826_at
GIMAP1	170575	-0.991431	7.25813	-8.1934	3.13774e-13	1.01573e-11	19.581	1552315_at
TTK	7272	1.67768	5.25232	8.19173	3.16585e-13	1.02361e-11	19.5723	204822_at
BACE2	25825	1.14401	8.78324	8.19152	3.1695e-13	1.02419e-11	19.5711	217867_x_at
ZFP36	7538	-1.45367	11.9426	-8.18844	3.22196e-13	1.04052e-11	19.555	201531_at
NA	NA	-0.73485	5.70705	-8.18696	3.24736e-13	1.04811e-11	19.5473	243806_at
DNAJC12	56521	1.9008	7.2309	8.1849	3.28318e-13	1.05904e-11	19.5365	218976_at
CLPTM1L	81037	0.646738	10.2271	8.18237	3.32789e-13	1.07157e-11	19.5232	226935_s_at
TMEM246	84302	-1.08107	6.40065	-8.17851	3.39702e-13	1.09254e-11	19.503	213386_at
SYNPO	11346	-0.98005	9.75325	-8.17696	3.42524e-13	1.10097e-11	19.4949	202796_at
PTPN21	11099	-0.85751	7.04878	-8.17659	3.43198e-13	1.10249e-11	19.4929	205438_at
MYL9	10398	-1.28226	10.7583	-8.1763	3.4372e-13	1.10352e-11	19.4914	201058_s_at
DNAJA1	3301	-0.78738	10.5928	-8.17583	3.44593e-13	1.10567e-11	19.4889	200880_at
NA	NA	0.594189	5.6951	8.17494	3.46229e-13	1.11027e-11	19.4843	242971_at
TMEM62	80021	0.648315	8.37488	8.17162	3.52402e-13	1.1294e-11	19.4669	218776_s_at
KIAA0408	9729	-0.728726	4.60726	-8.16687	3.61428e-13	1.15765e-11	19.442	205496_at
BAALC	79870	-1.03702	5.96706	-8.16617	3.62794e-13	1.16134e-11	19.4383	222780_s_at
IL1RL1	9173	-1.75368	7.9725	-8.16279	3.69387e-13	1.18107e-11	19.4206	242809_at
NA	NA	0.649533	9.93591	8.16206	3.70811e-13	1.18493e-11	19.4169	212053_at
ZNF331	55422	-1.23291	8.86001	-8.16113	3.72664e-13	1.19015e-11	19.412	219228_at
NUPL2	11097	0.628547	7.78673	8.15996	3.74992e-13	1.19689e-11	19.4058	204003_s_at
CEP55	55165	1.65365	5.73354	8.15817	3.78587e-13	1.20766e-11	19.3964	218542_at
MMP14	4323	0.69244	8.04576	8.15542	3.84167e-13	1.22403e-11	19.3821	202828_s_at
KAT6A	7994	-0.656919	10.3054	-8.15045	3.94476e-13	1.25468e-11	19.356	202423_at
MACF1	23499	-0.735993	9.54035	-8.14919	3.97114e-13	1.26234e-11	19.3495	214894_x_at
SPNS2	124976	-0.754369	7.84461	-8.14835	3.98902e-13	1.26729e-11	19.3451	225671_at
DST	667	-0.851217	8.46838	-8.14811	3.99421e-13	1.2682e-11	19.3438	212253_x_at
SPAG5	10615	0.965649	6.94265	8.14724	4.01268e-13	1.27332e-11	19.3393	203145_at
FEN1	2237	0.953037	8.24441	8.14681	4.02179e-13	1.27547e-11	19.337	204767_s_at
TNFAIP1	7126	-0.737187	9.59715	-8.14553	4.04933e-13	1.28346e-11	19.3303	201207_at
SERTAD1	29950	-1.04422	9.4733	-8.14536	4.05301e-13	1.28388e-11	19.3294	223394_at
GUCY1A2	2977	-1.68248	8.32252	-8.14362	4.09083e-13	1.29436e-11	19.3203	228731_at
ISCA2	122961	0.731961	9.24914	8.13705	4.23645e-13	1.33966e-11	19.2859	226007_at
NA	NA	0.709357	8.46266	8.13625	4.25441e-13	1.34346e-11	19.2818	222140_s_at
SLC16A5	9121	-0.61816	7.29466	-8.13608	4.25827e-13	1.34346e-11	19.2809	206599_at
CALCOCO1	57658	-0.619484	9.13537	-8.13608	4.25829e-13	1.34346e-11	19.2809	209002_s_at
DPAGT1	1798	0.638606	8.54242	8.13516	4.27927e-13	1.34852e-11	19.276	209509_s_at
ITPR1	3708	-0.920863	8.91305	-8.133	4.32866e-13	1.3633e-11	19.2647	203710_at
CSRP1	1465	-0.590108	11.719	-8.13281	4.33293e-13	1.36386e-11	19.2638	200621_at
MMRN1	22915	-2.02639	6.19867	-8.13214	4.34852e-13	1.36798e-11	19.2602	205612_at
SEMA6A	57556	-1.28809	5.21577	-8.13034	4.3904e-13	1.37957e-11	19.2508	215028_at
BAALC	79870	-1.24449	5.73165	-8.12848	4.43399e-13	1.39247e-11	19.2411	218899_s_at
CBLC	23624	0.827059	5.88661	8.12728	4.46248e-13	1.40061e-11	19.2348	220638_s_at
FGD3	89846	-0.761401	8.81221	-8.12674	4.47537e-13	1.40385e-11	19.232	227811_at
NEDD9	4739	-1.38734	11.0782	-8.12629	4.486e-13	1.40638e-11	19.2296	202149_at
SPINK1	6690	3.35552	7.52985	8.12336	4.55658e-13	1.42768e-11	19.2143	206239_s_at
RPL15	6138	-0.628538	7.1404	-8.12172	4.59641e-13	1.43934e-11	19.2057	240806_at
EARS2	124454	0.690312	6.68802	8.12114	4.61066e-13	1.44298e-11	19.2027	1563796_s_at
CANT1	124583	0.632547	9.44661	8.12099	4.61428e-13	1.44328e-11	19.2019	46323_at
PIK3C3	5289	-1.01277	6.25289	-8.11888	4.66625e-13	1.45704e-11	19.1909	229705_at
GUCY1A2	2977	-1.03148	6.70025	-8.11726	4.70682e-13	1.46823e-11	19.1824	228732_at
LRRC15	131578	1.74453	7.6559	8.11723	4.70747e-13	1.46823e-11	19.1823	213909_at
KLF9	687	-1.10562	7.21258	-8.11647	4.72643e-13	1.4733e-11	19.1783	230636_s_at
ADAM12	8038	1.99998	5.90202	8.11586	4.74196e-13	1.4773e-11	19.1751	226777_at
DOCK11	139818	-1.02903	9.18104	-8.11271	4.82197e-13	1.49881e-11	19.1587	226875_at
NA	NA	-1.16262	4.58242	-8.11161	4.85037e-13	1.50678e-11	19.1529	231181_at
REEP1	65055	-1.3565	7.16887	-8.10942	4.90707e-13	1.52353e-11	19.1415	204364_s_at
FAM124A	220108	-0.634685	6.0501	-8.10773	4.95136e-13	1.53641e-11	19.1326	230067_at
NACC2	138151	-0.849526	8.75705	-8.1061	4.9946e-13	1.54807e-11	19.1241	212993_at
MINDY2	54629	-1.00342	8.62592	-8.10308	5.07524e-13	1.57128e-11	19.1083	222111_at
NDEL1	81565	-0.697941	9.2049	-8.10222	5.0985e-13	1.57759e-11	19.1038	208093_s_at
IRAK1	3654	0.648032	10.0273	8.102	5.10452e-13	1.57856e-11	19.1027	201587_s_at
CRIM1	51232	-0.993999	8.73683	-8.1008	5.13713e-13	1.58775e-11	19.0964	228496_s_at
TJP1	7082	-0.870296	11.2249	-8.09709	5.23962e-13	1.61759e-11	19.077	202011_at
MYH10	4628	-1.21809	11.746	-8.09675	5.24895e-13	1.61956e-11	19.0753	212372_at
SLC6A16	28968	-0.877704	5.41771	-8.09653	5.25522e-13	1.62058e-11	19.0741	219820_at
MSI2	124540	1.11959	8.43174	8.09365	5.33612e-13	1.64227e-11	19.0591	225240_s_at
KLHL41	10324	-0.931848	4.4284	-8.0936	5.33757e-13	1.64227e-11	19.0588	219106_s_at
DYNC1I2	1781	-1.1506	6.01044	-8.09254	5.36796e-13	1.65069e-11	19.0532	236698_at
CNFN	84518	0.667554	6.10148	8.09106	5.41021e-13	1.66182e-11	19.0455	224329_s_at
ALOX5	240	-1.12599	10.7822	-8.08975	5.44797e-13	1.67247e-11	19.0387	204446_s_at
MFAP3L	9848	-1.56819	6.749	-8.08838	5.48794e-13	1.6838e-11	19.0315	205442_at
PIAS3	10401	0.671827	8.33306	8.08718	5.52306e-13	1.69362e-11	19.0252	203035_s_at
TBC1D2	55357	-0.672045	8.24561	-8.08569	5.56683e-13	1.70609e-11	19.0175	222173_s_at
ARGLU1	55082	-1.21988	6.91205	-8.08504	5.58597e-13	1.711e-11	19.0141	227448_at
CRTAP	10491	-0.72241	8.87796	-8.08467	5.59698e-13	1.71341e-11	19.0122	226656_at
PALD1	27143	-0.942761	7.91917	-8.0835	5.63185e-13	1.72312e-11	19.0061	231887_s_at
ZC3H12C	85463	-1.15586	7.77907	-8.08331	5.63772e-13	1.72395e-11	19.005	231899_at
TRIM59	286827	1.1852	5.55377	8.08214	5.6728e-13	1.73282e-11	18.9989	227801_at
PROS1	5627	-1.26669	9.80171	-8.08213	5.67305e-13	1.73282e-11	18.9989	207808_s_at
SEL1L3	23231	0.912295	9.36142	8.08082	5.7127e-13	1.74395e-11	18.992	212311_at
TACC1	6867	-1.24423	8.52254	-8.07846	5.78493e-13	1.76305e-11	18.9797	1554690_a_at
WFDC2	10406	1.54571	10.8968	8.07821	5.79255e-13	1.76439e-11	18.9784	203892_at
SLC2A3	6515	-1.29454	9.09924	-8.07749	5.81462e-13	1.77012e-11	18.9747	202497_x_at
SLX4IP	128710	0.796954	7.42894	8.07697	5.83089e-13	1.77409e-11	18.9719	229615_at
DTX2	113878	0.609344	7.01501	8.07637	5.84931e-13	1.7787e-11	18.9688	215732_s_at
SEC14L1	6397	-0.940805	7.95021	-8.07485	5.89695e-13	1.7912e-11	18.9608	202083_s_at
SEMA3E	9723	-1.30776	5.37037	-8.07427	5.91484e-13	1.79563e-11	18.9579	206941_x_at
NA	NA	-1.16583	5.70113	-8.07344	5.94126e-13	1.80266e-11	18.9535	235759_at
LOC285043	285043	-1.05405	6.64072	-8.07283	5.96039e-13	1.80746e-11	18.9503	1559605_a_at
NA	NA	0.661148	7.4391	8.07086	6.02294e-13	1.82541e-11	18.9401	208580_x_at
CDCA8	55143	0.776627	6.99898	8.07019	6.04469e-13	1.83099e-11	18.9365	221520_s_at
CAMK2N1	55450	-1.46548	10.1313	-8.07006	6.04873e-13	1.8312e-11	18.9359	218309_at
RAB26	25837	0.606519	5.74057	8.06955	6.06527e-13	1.83519e-11	18.9332	50965_at
TUBB6	84617	-1.23316	10.5134	-8.06774	6.12381e-13	1.85085e-11	18.9237	209191_at
PHEX	5251	-1.37195	6.12444	-8.06734	6.13662e-13	1.8537e-11	18.9217	239229_at
ADGRD1	283383	-1.56875	8.00916	-8.06708	6.14534e-13	1.85531e-11	18.9203	232267_at
PLCE1	51196	-1.02967	7.13966	-8.06601	6.18034e-13	1.86485e-11	18.9147	205111_s_at
COASY	80347	0.589974	9.30769	8.06572	6.1897e-13	1.86664e-11	18.9132	201913_s_at
TK1	7083	1.11937	7.87143	8.06545	6.19858e-13	1.86829e-11	18.9118	1554408_a_at
ARHGAP23	57636	-0.800555	8.8549	-8.06403	6.24567e-13	1.88144e-11	18.9044	226638_at
NA	NA	-1.18162	7.23018	-8.06361	6.25945e-13	1.88456e-11	18.9022	229613_at
ASPM	259266	1.73734	5.83406	8.0622	6.30656e-13	1.89769e-11	18.8948	219918_s_at
CDKN1C	1028	-1.13381	9.15844	-8.06163	6.32577e-13	1.90243e-11	18.8919	213348_at
BNIP2	663	-0.832997	9.00701	-8.0587	6.4249e-13	1.93118e-11	18.8766	209308_s_at
SCN2B	6327	-0.966001	5.34648	-8.0581	6.44522e-13	1.93622e-11	18.8735	235225_at
THY1	7070	1.24386	8.42723	8.0545	6.56975e-13	1.97147e-11	18.8547	213869_x_at
NA	NA	-0.605344	5.47157	-8.05347	6.60556e-13	1.98101e-11	18.8493	228259_s_at
C1orf53	388722	0.930297	6.54525	8.05338	6.60881e-13	1.98101e-11	18.8488	1558507_at
HOXA4	3201	-0.622043	6.79588	-8.05177	6.66555e-13	1.99693e-11	18.8404	206289_at
MCM4	4173	1.11956	7.69883	8.05131	6.68185e-13	2.00071e-11	18.838	222036_s_at
PLEKHA6	22874	0.824565	6.42834	8.05059	6.70758e-13	2.00622e-11	18.8343	205093_at
TBC1D2B	23102	-0.595323	9.39105	-8.04894	6.76649e-13	2.02163e-11	18.8257	212796_s_at
PLPP3	8613	-1.22094	10.0633	-8.04825	6.79112e-13	2.02788e-11	18.8221	212230_at
MAP4	4134	-0.77768	10.3705	-8.04242	7.00444e-13	2.08816e-11	18.7917	212566_at
BCL2L2	599	-0.72322	8.93613	-8.03903	7.13163e-13	2.12492e-11	18.774	209311_at
ART4	420	-1.22015	5.70376	-8.03603	7.24607e-13	2.15549e-11	18.7584	242496_at
SFXN4	119559	0.643923	8.2726	8.03537	7.27144e-13	2.16186e-11	18.7549	225143_at
SLC5A3	6526	0.970414	9.89464	8.03449	7.30548e-13	2.16962e-11	18.7503	213164_at
CDK5	1020	0.597482	7.80642	8.03188	7.40725e-13	2.19627e-11	18.7367	204247_s_at
CXCL14	9547	2.35944	8.93969	8.03145	7.42424e-13	2.20011e-11	18.7345	218002_s_at
NA	NA	-2.54108	10.0854	-8.02764	7.57569e-13	2.24377e-11	18.7147	228854_at
KIAA1211L	343990	-1.02735	8.66665	-8.02602	7.64139e-13	2.26078e-11	18.7062	228067_at
SPTAN1	6709	-0.725155	10.1957	-8.02551	7.66176e-13	2.26559e-11	18.7035	215235_at
ABCA3	21	-1.32813	9.88173	-8.02473	7.69352e-13	2.27375e-11	18.6995	204343_at
C1orf112	55732	1.00417	5.7493	8.02418	7.71631e-13	2.27925e-11	18.6966	220840_s_at
SYNPO2	171024	-1.57023	7.70201	-8.02368	7.73646e-13	2.28397e-11	18.694	225720_at
NA	NA	-1.47745	4.95344	-8.02281	7.77238e-13	2.2921e-11	18.6895	239849_at
C3orf14	57415	1.06141	8.76815	8.02197	7.80707e-13	2.30109e-11	18.6851	219288_at
C8orf88	100127983	-1.08372	5.44416	-8.02131	7.83436e-13	2.30789e-11	18.6817	1557961_s_at
GFPT1	2673	1.15035	9.16821	8.01995	7.89114e-13	2.32318e-11	18.6746	202722_s_at
NTRK3	4916	-0.592425	5.27299	-8.01986	7.89478e-13	2.32318e-11	18.6741	206462_s_at
PTTG1	9232	1.30002	9.52887	8.01792	7.9763e-13	2.34591e-11	18.664	203554_x_at
EPC1	80314	-0.730083	5.86087	-8.01687	8.02106e-13	2.3578e-11	18.6585	238633_at
GPI	2821	0.715459	10.5091	8.01612	8.05304e-13	2.3659e-11	18.6546	208308_s_at
RHOJ	57381	-1.59799	7.12432	-8.01602	8.05727e-13	2.3659e-11	18.6541	1555233_at
LINC00622	644242	-1.18455	4.83855	-8.01278	8.19679e-13	2.40429e-11	18.6372	1558404_at
S100A12	6283	-2.68657	7.35033	-8.01236	8.21517e-13	2.40839e-11	18.635	205863_at
MESP1	55897	1.16252	7.25555	8.01007	8.3153e-13	2.43644e-11	18.6231	224476_s_at
SIX1	6495	2.02898	7.77209	8.00859	8.3807e-13	2.45297e-11	18.6154	228347_at
PID1	55022	-1.30951	7.96151	-8.0074	8.4339e-13	2.46722e-11	18.6092	219093_at
SDC1	6382	0.98753	11.046	8.00691	8.45576e-13	2.47097e-11	18.6066	201287_s_at
PRC1	9055	1.34663	7.01293	8.00562	8.51401e-13	2.48666e-11	18.5999	218009_s_at
UBFD1	56061	0.858745	6.84948	8.00488	8.54713e-13	2.495e-11	18.5961	205687_at
PPBP	5473	-2.46457	7.35771	-8.00271	8.64633e-13	2.52262e-11	18.5847	214146_s_at
ZDHHC14	79683	-0.780712	5.19598	-8.00001	8.77048e-13	2.55477e-11	18.5707	235133_at
CORO1C	23603	-0.788669	10.3111	-7.99984	8.77865e-13	2.55576e-11	18.5698	222409_at
LSAMP	4045	-1.17162	7.48386	-7.99832	8.84951e-13	2.57502e-11	18.5619	228218_at
IL7R	3575	-1.55439	10.4599	-7.99684	8.91928e-13	2.59395e-11	18.5542	226218_at
PPARGC1B	133522	-1.16765	6.21443	-7.99624	8.94747e-13	2.60076e-11	18.5511	232181_at
GJB1	2705	0.866423	7.4754	7.99331	9.08744e-13	2.64004e-11	18.5359	204973_at
GUSB	2990	0.702938	10.8048	7.99277	9.11369e-13	2.64626e-11	18.533	202605_at
AOX1	316	-0.883942	6.86166	-7.99265	9.11932e-13	2.64649e-11	18.5324	205082_s_at
LAMA3	3909	-1.58218	8.4521	-7.9925	9.12658e-13	2.64719e-11	18.5316	203726_s_at
BRCC3	79184	0.757665	8.38762	7.99118	9.19066e-13	2.66437e-11	18.5248	221196_x_at
EPN3	55040	0.882154	5.54889	7.98919	9.28799e-13	2.69115e-11	18.5144	223895_s_at
TCF4	6925	-0.997167	11.2485	-7.98892	9.30115e-13	2.69354e-11	18.513	212386_at
SLC29A2	3177	0.612625	6.34414	7.98741	9.37622e-13	2.71384e-11	18.5051	204717_s_at
CNKSR2	22866	-1.13544	5.94208	-7.98642	9.42548e-13	2.72666e-11	18.5	229116_at
FAM199X	139231	1.10896	7.00343	7.98405	9.5443e-13	2.75957e-11	18.4877	227133_at
EFR3B	22979	-0.747497	7.55489	-7.98357	9.56868e-13	2.76516e-11	18.4851	227283_at
TMC5	79838	1.24384	6.79415	7.98332	9.58143e-13	2.76738e-11	18.4838	240303_at
FRMD4A	55691	-1.02795	7.5696	-7.98293	9.60086e-13	2.77153e-11	18.4818	225163_at
STX12	23673	-0.658692	9.93146	-7.98121	9.68919e-13	2.79555e-11	18.4728	212111_at
NA	NA	-0.707418	9.65936	-7.98018	9.74202e-13	2.80931e-11	18.4675	209079_x_at
SHCBP1	79801	1.17605	5.26618	7.97881	9.8128e-13	2.82823e-11	18.4604	219493_at
FOXO6	100132074	0.753532	7.29936	7.97346	1.00949e-12	2.90647e-11	18.4325	239657_x_at
SLC35A2	7355	0.800221	8.56119	7.9626	1.06919e-12	3.07513e-11	18.3761	209326_at
AMOTL2	51421	-0.899816	9.29923	-7.96099	1.07834e-12	3.09981e-11	18.3677	203002_at
SHC3	53358	-1.40989	7.05228	-7.95954	1.08664e-12	3.12201e-11	18.3602	229824_at
NA	NA	-0.933333	7.22022	-7.95913	1.08901e-12	3.12719e-11	18.358	227618_at
NOS1	4842	-0.598463	4.59148	-7.95734	1.09936e-12	3.15524e-11	18.3487	231916_at
SNCA	6622	-1.22703	7.5003	-7.9564	1.10486e-12	3.16936e-11	18.3438	204466_s_at
TUBB1	81027	-1.30012	5.68873	-7.95464	1.11515e-12	3.19721e-11	18.3347	230690_at
FENDRR	400550	-1.14068	5.09049	-7.95332	1.12299e-12	3.218e-11	18.3279	243059_at
ARSE	415	1.63835	7.51065	7.95184	1.13179e-12	3.24153e-11	18.3202	205894_at
NA	NA	0.932384	9.75965	7.95099	1.13694e-12	3.25456e-11	18.3157	208779_x_at
CLEC4E	26253	-1.04485	4.77609	-7.94987	1.14366e-12	3.27137e-11	18.3099	219859_at
SIRPB1	10326	-1.0089	6.0398	-7.94971	1.14461e-12	3.27137e-11	18.3091	1554624_a_at
DUBR	344595	-0.755685	5.42554	-7.94761	1.15741e-12	3.30625e-11	18.2982	235606_at
CD55	1604	-1.04665	11.3639	-7.94349	1.18288e-12	3.37724e-11	18.2768	201925_s_at
MEIS1	4211	-1.05761	8.4894	-7.94326	1.18434e-12	3.37963e-11	18.2756	204069_at
CFLAR	8837	-1.34109	8.54633	-7.94204	1.19202e-12	3.39799e-11	18.2692	235427_at
EMP1	2012	-1.95785	7.19651	-7.94092	1.1991e-12	3.41571e-11	18.2634	213895_at
SUSD4	55061	1.20509	6.22404	7.93595	1.23104e-12	3.50376e-11	18.2376	223821_s_at
FANCI	55215	1.03912	6.5409	7.93549	1.23403e-12	3.51043e-11	18.2352	213007_at
KDF1	126695	0.714125	7.04865	7.93467	1.23935e-12	3.52373e-11	18.231	236058_at
ANKRD44	91526	-1.01031	8.48875	-7.9342	1.24246e-12	3.53073e-11	18.2285	226641_at
LTBP4	8425	-0.676701	7.85524	-7.9339	1.24441e-12	3.53446e-11	18.227	210628_x_at
MSRB3	253827	-1.37853	7.4011	-7.93371	1.24568e-12	3.53622e-11	18.226	225790_at
BRIP1	83990	1.09791	5.27899	7.9325	1.25366e-12	3.55702e-11	18.2197	235609_at
RDX	5962	-1.12356	10.6816	-7.9311	1.263e-12	3.57961e-11	18.2124	212397_at
MIR3945HG	731424	-1.12228	5.54876	-7.93101	1.26359e-12	3.57961e-11	18.212	1559777_at
MKI67	4288	1.10429	6.17309	7.92902	1.27691e-12	3.61402e-11	18.2017	212022_s_at
AQP4	361	-2.56802	6.75804	-7.92894	1.27748e-12	3.61402e-11	18.2012	210066_s_at
NA	NA	-1.71085	6.62233	-7.92891	1.27771e-12	3.61402e-11	18.201	238720_at
BUD23	114049	0.625236	9.90068	7.92857	1.27997e-12	3.61854e-11	18.1993	207628_s_at
FAM69A	388650	0.905473	7.80322	7.92755	1.2869e-12	3.63624e-11	18.194	213689_x_at
ALDOA	226	0.819939	9.16229	7.92742	1.28775e-12	3.63677e-11	18.1933	238996_x_at
SCEL	8796	-2.13983	7.71792	-7.92252	1.32156e-12	3.72456e-11	18.1679	232056_at
STX1A	6804	0.749506	7.49721	7.92153	1.32852e-12	3.73839e-11	18.1627	204729_s_at
NA	NA	-1.5445	7.9518	-7.92028	1.33728e-12	3.76109e-11	18.1563	215059_at
HSPB6	126393	-1.35507	7.16348	-7.91813	1.35256e-12	3.80015e-11	18.1451	226304_at
STARD4	134429	-0.829051	8.0739	-7.91737	1.35798e-12	3.81344e-11	18.1412	226390_at
C8orf88	100127983	-0.725172	5.35117	-7.91406	1.38196e-12	3.87879e-11	18.124	228107_at
C11orf96	387763	-1.39596	11.5179	-7.91268	1.39204e-12	3.90307e-11	18.1168	227099_s_at
S100A10	6281	-1.62249	8.45617	-7.91187	1.39801e-12	3.91779e-11	18.1126	238909_at
ENC1	8507	1.28175	6.7708	7.91062	1.4073e-12	3.9418e-11	18.1061	201340_s_at
LRCH1	23143	-0.926436	8.02559	-7.90843	1.4237e-12	3.98367e-11	18.0947	226795_at
PIMREG	54478	0.597925	5.95381	7.90618	1.4407e-12	4.02918e-11	18.0831	221591_s_at
RCAN1	1827	-1.08189	10.1841	-7.90451	1.45348e-12	4.06284e-11	18.0744	208370_s_at
KLF9	687	-1.69638	9.42901	-7.90248	1.46909e-12	4.10156e-11	18.0639	203543_s_at
FGF11	2256	0.771702	6.91262	7.90235	1.47012e-12	4.10156e-11	18.0632	227271_at
OGN	4969	-2.2044	7.86468	-7.90232	1.47033e-12	4.10156e-11	18.0631	222722_at
PCSK1N	27344	1.42134	7.42432	7.90199	1.47295e-12	4.10675e-11	18.0613	218952_at
UGT8	7368	1.80457	5.55115	7.90176	1.47474e-12	4.10966e-11	18.0601	228956_at
C1orf162	128346	-1.1279	9.62376	-7.90118	1.47922e-12	4.12003e-11	18.0572	228532_at
ITPKB	3707	-0.686443	8.31786	-7.90071	1.48289e-12	4.12816e-11	18.0547	203723_at
TGM2	7052	-0.94157	10.6356	-7.90058	1.48391e-12	4.12889e-11	18.0541	201042_at
GSS	2937	0.597555	9.22221	7.90034	1.48583e-12	4.13212e-11	18.0528	201415_at
TMEM64	169200	-0.920376	7.31192	-7.89788	1.50526e-12	4.18192e-11	18.04	225972_at
KDM5B	10765	0.650111	9.18424	7.89657	1.51566e-12	4.20868e-11	18.0333	211202_s_at
NA	NA	-0.599123	4.69492	-7.89485	1.52948e-12	4.24489e-11	18.0243	237936_at
CD24	100133941	1.88795	8.9076	7.89452	1.5322e-12	4.25027e-11	18.0226	208650_s_at
VSTM4	196740	-0.641595	6.67897	-7.89383	1.53773e-12	4.26344e-11	18.0191	235471_at
DUOXA1	90527	-0.942915	7.00521	-7.89165	1.55556e-12	4.30701e-11	18.0077	1554648_a_at
PPP6C	5537	-0.742508	8.85944	-7.89162	1.5558e-12	4.30701e-11	18.0076	225429_at
JAML	120425	-0.990886	8.72188	-7.8914	1.55762e-12	4.30986e-11	18.0064	228094_at
PAN3-AS1	100288730	-0.62697	5.55626	-7.89054	1.5647e-12	4.32725e-11	18.002	243092_at
SELPLG	6404	-0.797202	9.25586	-7.8901	1.56835e-12	4.33296e-11	17.9997	209879_at
NR4A2	4929	-1.79048	8.17769	-7.88788	1.58677e-12	4.37888e-11	17.9882	204621_s_at
SAMD4A	23034	-1.21066	9.51074	-7.88766	1.58861e-12	4.38009e-11	17.9871	212845_at
IQGAP3	128239	1.11396	5.73883	7.88517	1.60964e-12	4.43585e-11	17.9742	229538_s_at
EHF	26298	1.21262	6.82693	7.88438	1.61634e-12	4.45147e-11	17.9701	232361_s_at
MAOB	4129	-1.09597	9.72029	-7.88431	1.61694e-12	4.45147e-11	17.9697	204041_at
NA	NA	-0.66801	8.67893	-7.88211	1.63588e-12	4.50135e-11	17.9583	224261_at
AK2	204	0.733517	9.80264	7.88152	1.64094e-12	4.51174e-11	17.9552	208967_s_at
CLEC12A	160364	-1.38249	6.91297	-7.88148	1.64131e-12	4.51174e-11	17.955	1552398_a_at
NUF2	83540	1.46866	5.05792	7.87879	1.6648e-12	4.57171e-11	17.9411	223381_at
HIST1H2AM	8336	0.658089	5.16478	7.87853	1.667e-12	4.57547e-11	17.9398	214481_at
PMM2	5373	0.616522	8.57507	7.87798	1.67186e-12	4.58649e-11	17.9369	203201_at
KLF6	1316	-0.751791	6.36357	-7.87547	1.69414e-12	4.6453e-11	17.9239	211610_at
EIF4EBP2	1979	-0.663169	7.99155	-7.87501	1.69824e-12	4.6542e-11	17.9215	224645_at
NA	NA	-1.4989	10.0417	-7.87406	1.70677e-12	4.67524e-11	17.9166	208078_s_at
NA	NA	-1.23104	7.20196	-7.87311	1.7154e-12	4.69409e-11	17.9116	215806_x_at
IL1RL1	9173	-1.36007	7.11669	-7.87311	1.71542e-12	4.69409e-11	17.9116	234066_at
FRK	2444	0.96988	7.98094	7.87302	1.71623e-12	4.69409e-11	17.9112	235924_at
STN1	79991	-0.834807	6.16149	-7.87263	1.71975e-12	4.70136e-11	17.9092	228781_at
LINC02035	100129550	-0.818949	7.61722	-7.87222	1.72348e-12	4.70921e-11	17.907	229699_at
CDCP1	64866	0.842367	8.08073	7.87027	1.74127e-12	4.75285e-11	17.8969	218451_at
LAMA4	3910	-1.07919	9.23444	-7.87018	1.74206e-12	4.75285e-11	17.8965	202202_s_at
HHIP	64399	-1.57157	5.68982	-7.86712	1.7704e-12	4.82777e-11	17.8806	223775_at
TLE4	7091	-0.706758	9.05307	-7.86546	1.78602e-12	4.86793e-11	17.872	204872_at
NA	NA	-0.905058	5.60504	-7.86076	1.83085e-12	4.98763e-11	17.8477	1559696_at
CDKN2B	1030	-1.57337	7.77011	-7.86033	1.83499e-12	4.99641e-11	17.8454	236313_at
PTGDS	5730	-1.54416	11.3037	-7.85409	1.89629e-12	5.1582e-11	17.8132	212187_x_at
SLC1A1	6505	-1.86677	9.14627	-7.84977	1.93998e-12	5.27441e-11	17.7908	213664_at
SEL1L3	23231	0.824304	10.7273	7.84907	1.94721e-12	5.29143e-11	17.7871	212314_at
KLF2	10365	-0.848795	7.79214	-7.84631	1.97567e-12	5.36612e-11	17.7729	226646_at
DACH1	1602	-1.04627	5.19714	-7.846	1.97896e-12	5.3705e-11	17.7713	205472_s_at
PDPN	10630	-1.10815	8.07395	-7.84597	1.97925e-12	5.3705e-11	17.7711	221898_at
EBF1	1879	-1.275	8.10603	-7.84511	1.98824e-12	5.3922e-11	17.7667	227646_at
ARHGAP44	9912	-0.935097	8.24213	-7.84381	2.00188e-12	5.42651e-11	17.7599	205414_s_at
FSTL3	10272	-0.924973	8.43947	-7.84361	2.00402e-12	5.42961e-11	17.7589	203592_s_at
RPL39L	116832	0.982784	6.89559	7.84285	2.01207e-12	5.44875e-11	17.755	210115_at
NA	NA	-1.33516	6.25314	-7.84271	2.01353e-12	5.44998e-11	17.7542	242051_at
MXRA5	25878	1.41195	9.74556	7.8399	2.04354e-12	5.52574e-11	17.7397	209596_at
GFRA3	2676	1.76771	7.31464	7.83824	2.06147e-12	5.56871e-11	17.7311	229936_at
TBC1D1	23216	-0.698113	8.08654	-7.83443	2.10329e-12	5.67328e-11	17.7114	227945_at
NR4A2	4929	-1.8946	8.65336	-7.83378	2.11054e-12	5.68693e-11	17.708	204622_x_at
BAIAP2L1	55971	0.90772	7.76542	7.83369	2.11147e-12	5.68693e-11	17.7076	227371_at
CXorf57	55086	-1.06394	6.55274	-7.83337	2.115e-12	5.6934e-11	17.706	219355_at
HACD1	9200	-1.35077	7.86545	-7.8319	2.13145e-12	5.73226e-11	17.6983	219654_at
CAB39L	81617	-1.51574	7.56375	-7.83066	2.14539e-12	5.75843e-11	17.6919	225915_at
RAB37	326624	-0.91064	7.16548	-7.82875	2.16712e-12	5.8139e-11	17.682	228113_at
KLRD1	3824	-0.662972	6.05936	-7.82571	2.20209e-12	5.90483e-11	17.6663	207796_x_at
EHD1	10938	-0.619876	7.30951	-7.82547	2.20491e-12	5.90949e-11	17.6651	209038_s_at
STYXL1	51657	0.765517	8.55452	7.82442	2.21705e-12	5.93912e-11	17.6597	230370_x_at
NA	NA	-0.875457	6.24494	-7.82243	2.24045e-12	5.99885e-11	17.6494	238133_at
RASAL1	8437	0.689807	6.8054	7.821	2.25737e-12	6.03824e-11	17.642	219752_at
LDLR	3949	-1.29926	8.58478	-7.81946	2.27578e-12	6.08155e-11	17.634	202067_s_at
GSTM3	2947	-0.726685	7.71826	-7.81902	2.28097e-12	6.09243e-11	17.6318	235867_at
HJURP	55355	1.00183	6.0621	7.81793	2.29412e-12	6.12457e-11	17.6261	218726_at
PPIC	5480	0.735869	10.8361	7.81777	2.29605e-12	6.12672e-11	17.6253	204517_at
CAB39L	81617	-0.624431	6.90861	-7.81682	2.30756e-12	6.15054e-11	17.6204	221003_s_at
CDKN1C	1028	-0.928848	7.79376	-7.81676	2.30833e-12	6.15054e-11	17.62	219534_x_at
WWTR1	25937	-0.912594	11.0451	-7.81676	2.30835e-12	6.15054e-11	17.62	202133_at
FIGNL1	63979	1.2212	7.61991	7.81579	2.3201e-12	6.17883e-11	17.615	222843_at
EPHB2	2048	0.780752	6.41056	7.8155	2.32363e-12	6.18523e-11	17.6135	209589_s_at
PTGDS	5730	-1.51329	11.915	-7.81322	2.35172e-12	6.25694e-11	17.6017	211748_x_at
SLC2A3	6515	-1.50606	8.1392	-7.81168	2.37091e-12	6.30187e-11	17.5938	202498_s_at
LNP1	348801	-0.6252	7.79513	-7.80954	2.39767e-12	6.36991e-11	17.5827	227181_at
CDC14A	8556	-0.612643	4.53578	-7.80655	2.43575e-12	6.46478e-11	17.5673	205288_at
MKI67	4288	0.82988	5.33133	7.80356	2.47439e-12	6.56096e-11	17.5518	212023_s_at
PPAT	5471	0.748176	6.94792	7.80098	2.50814e-12	6.64725e-11	17.5385	209434_s_at
PREX2	80243	-1.43554	6.4954	-7.80032	2.51689e-12	6.6672e-11	17.5351	228692_at
BTG2	7832	-1.04735	11.2884	-7.80003	2.5207e-12	6.67405e-11	17.5336	201236_s_at
EIF3M	10480	-0.789569	6.06973	-7.79941	2.52898e-12	6.69274e-11	17.5304	239848_at
SORD	6652	0.67651	6.74806	7.79773	2.55139e-12	6.74877e-11	17.5217	201562_s_at
NA	NA	0.771608	10.9669	7.79631	2.57046e-12	6.79265e-11	17.5144	1007_s_at
FRMD4B	23150	-0.835472	8.78729	-7.78792	2.6865e-12	7.08903e-11	17.471	213056_at
GPR4	2828	-0.945365	7.24037	-7.78626	2.71005e-12	7.1477e-11	17.4625	206236_at
LRRK2	120892	-2.11513	9.52239	-7.78569	2.71815e-12	7.16561e-11	17.4595	229584_at
INPP1	3628	-0.838162	9.55849	-7.7847	2.73224e-12	7.19929e-11	17.4545	202794_at
LOC100506098	100506098	1.33072	8.05677	7.78405	2.74169e-12	7.22071e-11	17.4511	227985_at
LINC00702	100652988	-0.960845	5.54746	-7.78325	2.75319e-12	7.24751e-11	17.447	236304_at
CCDC34	91057	0.999276	6.91451	7.7828	2.75976e-12	7.26129e-11	17.4446	226287_at
DEPDC1	55635	1.17647	5.33099	7.7826	2.7626e-12	7.26527e-11	17.4436	222958_s_at
SLC14A1	6563	-1.7369	5.56429	-7.78158	2.77746e-12	7.30084e-11	17.4383	229151_at
PAIP1	10605	0.840005	9.50202	7.78	2.80061e-12	7.35816e-11	17.4302	209064_x_at
NA	NA	0.701085	6.09293	7.7798	2.80365e-12	7.3626e-11	17.4291	208523_x_at
GRHL2	79977	0.822836	7.92115	7.77834	2.82522e-12	7.41568e-11	17.4216	219388_at
APOLD1	81575	-1.79347	9.33088	-7.7762	2.8571e-12	7.49578e-11	17.4106	221031_s_at
KAT2B	8850	-0.886268	8.94602	-7.77434	2.88523e-12	7.56596e-11	17.401	203845_at
CCNA2	890	1.18839	5.74499	7.77355	2.89724e-12	7.5938e-11	17.3969	203418_at
ULK2	9706	-0.822542	7.11631	-7.77242	2.91453e-12	7.63544e-11	17.391	204063_s_at
SOCS3	9021	-1.41886	9.30288	-7.77131	2.93156e-12	7.67638e-11	17.3853	206359_at
PCBD2	84105	0.713166	6.10273	7.77087	2.93832e-12	7.69041e-11	17.383	1554894_a_at
STK31	56164	1.01234	5.66656	7.77016	2.94925e-12	7.71533e-11	17.3794	223883_s_at
NA	NA	0.964511	9.71978	7.76858	2.97378e-12	7.76835e-11	17.3713	207169_x_at
NT5E	4907	1.25183	6.653	7.76716	2.99607e-12	7.8191e-11	17.3639	1553994_at
JUNB	3726	-1.07295	10.7267	-7.76513	3.02821e-12	7.89545e-11	17.3535	201473_at
PCYOX1	51449	-0.925266	10.9441	-7.76311	3.06061e-12	7.97611e-11	17.343	225274_at
RIMKLA	284716	-0.722808	4.843	-7.76196	3.07914e-12	8.02058e-11	17.3371	241075_at
FGF14	2259	-0.649667	4.83687	-7.75896	3.12797e-12	8.14001e-11	17.3216	230231_at
LIN7A	8825	-0.692883	3.82583	-7.75796	3.14445e-12	8.17902e-11	17.3165	241652_x_at
YME1L1	10730	-1.01615	7.24606	-7.75399	3.21067e-12	8.34332e-11	17.296	213830_at
FOXRED2	80020	0.596511	6.77736	7.7536	3.21717e-12	8.35624e-11	17.294	231846_at
SAR1B	51128	0.88957	9.06046	7.75329	3.22241e-12	8.36587e-11	17.2924	218254_s_at
LINC00472	79940	-1.08003	4.95338	-7.75234	3.23864e-12	8.40003e-11	17.2875	235771_at
NA	NA	-0.988939	7.94006	-7.75223	3.2405e-12	8.40088e-11	17.2869	205821_at
NA	NA	-0.742939	4.46136	-7.7493	3.29077e-12	8.52714e-11	17.2718	1561754_at
CAMP	820	-0.797471	7.40518	-7.74897	3.29639e-12	8.53768e-11	17.2701	210244_at
RNASEH2A	10535	0.819189	8.03169	7.74771	3.31822e-12	8.58608e-11	17.2636	203022_at
DPT	1805	-1.68407	8.67565	-7.74586	3.35058e-12	8.6657e-11	17.2541	213068_at
MMP13	4322	1.86454	5.74727	7.7453	3.36061e-12	8.68503e-11	17.2512	205959_at
YPEL4	219539	-0.593276	5.49632	-7.74526	3.36123e-12	8.68503e-11	17.251	235916_at
CD1A	909	1.21948	6.82526	7.74384	3.38638e-12	8.74175e-11	17.2437	210325_at
PGAP1	80055	-0.921321	5.54661	-7.7434	3.39418e-12	8.75774e-11	17.2414	241801_at
PSIP1	11168	-0.865133	10.1029	-7.74298	3.40177e-12	8.77133e-11	17.2392	209337_at
TRIM2	23321	1.02354	7.09259	7.74293	3.40265e-12	8.77133e-11	17.239	215945_s_at
SPATS2L	26010	-0.957222	6.44518	-7.74042	3.44765e-12	8.88313e-11	17.2261	215617_at
NA	NA	-0.875405	6.98173	-7.7386	3.48084e-12	8.96444e-11	17.2167	230082_at
NSUN5	55695	0.627065	8.30461	7.738	3.49182e-12	8.98847e-11	17.2136	203802_x_at
NFIB	4781	-0.785852	10.2468	-7.73779	3.4956e-12	8.99399e-11	17.2125	213029_at
PPP3CC	5533	-0.609663	7.62339	-7.73728	3.50498e-12	9.01388e-11	17.2099	207000_s_at
CFL2	1073	-1.09192	9.13211	-7.73697	3.51073e-12	9.02017e-11	17.2083	224663_s_at
MAP2	4133	-1.35336	8.63486	-7.73667	3.51624e-12	9.03008e-11	17.2067	225540_at
SCARF1	8578	-0.829451	5.78041	-7.73371	3.57122e-12	9.16267e-11	17.1915	206995_x_at
RAB11FIP1	80223	-1.18302	10.7021	-7.73356	3.57404e-12	9.16559e-11	17.1907	219681_s_at
FAM83A	84985	1.0993	5.36267	7.73109	3.62068e-12	9.28087e-11	17.178	238460_at
LHFP	10186	-0.955112	7.63127	-7.72978	3.64554e-12	9.34019e-11	17.1713	231411_at
NA	NA	-0.713687	6.09952	-7.72946	3.65165e-12	9.35149e-11	17.1696	207314_x_at
LSAMP	4045	-0.671647	5.14947	-7.72758	3.68803e-12	9.44022e-11	17.1599	235111_at
F8	2157	-1.11576	9.17731	-7.72534	3.73151e-12	9.54705e-11	17.1484	205756_s_at
NCOA1	8648	-0.755782	8.98681	-7.72351	3.7675e-12	9.63461e-11	17.139	209106_at
SIL1	64374	0.621546	8.95485	7.72263	3.78488e-12	9.67002e-11	17.1344	218436_at
FKBP3	2287	0.703327	10.3091	7.72215	3.79455e-12	9.69018e-11	17.1319	218003_s_at
NA	NA	0.777659	8.06206	7.72147	3.80808e-12	9.71702e-11	17.1284	231810_at
IER2	9592	-0.861828	11.8442	-7.72144	3.80861e-12	9.71702e-11	17.1283	202081_at
FREM3	166752	-0.749906	4.08077	-7.72081	3.82131e-12	9.74486e-11	17.125	243337_at
IL18RAP	8807	-1.16496	7.25672	-7.71976	3.84232e-12	9.79389e-11	17.1196	207072_at
RORA	6095	-1.25284	9.37462	-7.71855	3.8668e-12	9.85169e-11	17.1134	226682_at
CLDND1	56650	-1.00826	6.0268	-7.71616	3.91545e-12	9.96241e-11	17.1011	239146_at
IRF1	3659	-1.04293	9.42302	-7.71615	3.91572e-12	9.96241e-11	17.1011	202531_at
ADGRF1	266977	1.646	6.38039	7.7154	3.9311e-12	9.99491e-11	17.0972	238689_at
IL15RA	3601	-0.690402	8.61528	-7.71535	3.93215e-12	9.99491e-11	17.097	207375_s_at
ANXA3	306	-1.79499	10.1775	-7.71396	3.96092e-12	1.00633e-10	17.0898	209369_at
NA	NA	-0.65858	10.0349	-7.70744	4.09874e-12	1.03942e-10	17.0562	210580_x_at
NA	NA	-1.10328	7.32509	-7.70466	4.15878e-12	1.05416e-10	17.0419	215306_at
STYXL1	51657	0.718824	8.70603	7.7044	4.16453e-12	1.05512e-10	17.0406	233982_x_at
NA	NA	-1.00875	9.38505	-7.69902	4.28359e-12	1.08428e-10	17.0129	1552703_s_at
FOXM1	2305	1.18719	6.0296	7.69818	4.30243e-12	1.08848e-10	17.0086	202580_x_at
H2AFJ	55766	-0.749904	6.26623	-7.6981	4.30416e-12	1.08848e-10	17.0082	228213_at
NA	NA	-0.724743	10.1611	-7.697	4.32913e-12	1.09379e-10	17.0025	211066_x_at
MXRA7	439921	-0.803921	8.57451	-7.69674	4.33491e-12	1.09474e-10	17.0012	227326_at
AVPI1	60370	-0.650245	9.52432	-7.6964	4.34273e-12	1.09621e-10	16.9994	218631_at
DNAJC22	79962	0.943289	5.76482	7.69594	4.35329e-12	1.09836e-10	16.9971	220441_at
HSPA5	3309	0.623616	12.1038	7.69585	4.35529e-12	1.09836e-10	16.9966	211936_at
C1QTNF6	114904	0.710144	6.73451	7.69434	4.38994e-12	1.10608e-10	16.9888	223571_at
C7	730	-1.97882	10.5795	-7.69271	4.42736e-12	1.11449e-10	16.9805	202992_at
RTN1	6252	-1.27918	7.15905	-7.69254	4.43136e-12	1.11498e-10	16.9796	203485_at
AQP4	361	-3.05657	10.6151	-7.69154	4.45466e-12	1.12032e-10	16.9745	226228_at
AQP1	358	-1.83769	10.2601	-7.68824	4.53235e-12	1.13882e-10	16.9575	207542_s_at
CRBN	51185	-0.620422	9.12195	-7.68569	4.59319e-12	1.15251e-10	16.9444	218142_s_at
CDC25C	995	0.775911	4.9603	7.68384	4.63799e-12	1.16322e-10	16.9349	205167_s_at
DNMT3A	1788	0.717204	7.76884	7.68298	4.65893e-12	1.1678e-10	16.9304	222640_at
PDE8B	8622	-1.26284	5.45108	-7.68291	4.6605e-12	1.1678e-10	16.9301	1554789_a_at
GCAT	23464	0.647442	8.11292	7.68038	4.72283e-12	1.18287e-10	16.9171	36475_at
PDIK1L	149420	0.96842	7.79327	7.67965	4.74094e-12	1.18686e-10	16.9133	227255_at
ZNF25	219749	-0.74323	7.52446	-7.67946	4.74554e-12	1.18747e-10	16.9124	228185_at
SLC7A7	9056	-0.821151	9.76222	-7.67234	4.9256e-12	1.23084e-10	16.8758	204588_s_at
CAVIN1	284119	-1.37169	9.65867	-7.67143	4.94924e-12	1.23618e-10	16.8711	1557938_s_at
RHOD	29984	0.621362	7.35625	7.67088	4.96356e-12	1.23919e-10	16.8683	209885_at
EIF3F	8665	-0.894569	6.27224	-7.67003	4.98559e-12	1.24412e-10	16.8639	230479_at
SOCS2	8835	-2.36175	7.77557	-7.66925	5.006e-12	1.24808e-10	16.8599	203372_s_at
GINS4	84296	0.594114	5.38488	7.66584	5.09616e-12	1.26997e-10	16.8424	211767_at
EIF1	10209	-1.13649	6.16489	-7.66489	5.12148e-12	1.2757e-10	16.8375	212225_at
NA	NA	0.907427	5.64509	7.66346	5.15989e-12	1.2841e-10	16.8302	215779_s_at
FYN	2534	-1.01583	8.58511	-7.66207	5.19764e-12	1.29155e-10	16.823	216033_s_at
RNF157-AS1	100507218	1.06497	5.60755	7.66201	5.19926e-12	1.29155e-10	16.8227	230776_at
ZRANB1	54764	-0.695292	7.04005	-7.66013	5.2506e-12	1.30312e-10	16.8131	225130_at
ZNF93	81931	0.633429	7.04075	7.65865	5.29148e-12	1.31267e-10	16.8055	208119_s_at
ROPN1L	83853	-1.16862	6.5368	-7.65457	5.40566e-12	1.33917e-10	16.7845	223609_at
ROR1	4919	-0.781549	8.3087	-7.65335	5.4403e-12	1.34714e-10	16.7782	205805_s_at
CMTM2	146225	-1.73248	6.72399	-7.6499	5.53917e-12	1.37046e-10	16.7605	229967_at
PTGDS	5730	-1.38439	9.81934	-7.6494	5.55378e-12	1.37337e-10	16.758	211663_x_at
RAB23	51715	-1.07482	7.80035	-7.64916	5.56058e-12	1.37443e-10	16.7568	229504_at
NA	NA	-0.728513	6.8376	-7.64903	5.56443e-12	1.37476e-10	16.7561	220137_at
PRPF40A	55660	-0.604431	7.50971	-7.64554	5.66693e-12	1.39819e-10	16.7382	226687_at
TSPAN6	7105	1.17166	9.69738	7.64535	5.67247e-12	1.39864e-10	16.7372	209109_s_at
RUNX2	860	0.838562	5.94827	7.6403	5.82437e-12	1.43445e-10	16.7113	236858_s_at
PAIP1	10605	0.870066	9.1949	7.64015	5.829e-12	1.43494e-10	16.7105	208051_s_at
CEACAM1	634	1.05612	7.42993	7.63991	5.83605e-12	1.43603e-10	16.7093	206576_s_at
PLCG2	5336	-0.938954	6.51952	-7.63823	5.88772e-12	1.44744e-10	16.7006	230917_at
CILP2	148113	1.16856	6.24319	7.63792	5.89728e-12	1.44914e-10	16.6991	1552289_a_at
NA	NA	-0.771264	5.89587	-7.63558	5.96988e-12	1.46561e-10	16.687	235658_at
[truncated: 3,216 more rows]
